# Supplementary material for: MADS-complexes regulate transcriptome dynamics during pollen maturation
Source: Genome Biol. 2007 Nov 22;8(11):R249. doi: 10.1186/gb-2007-8-11-r249 (PMC2258202; doi:10.1186/gb-2007-8-11-r249)
Supplement: Additional data file 2 — This Excel file contains relevant information about the genes consistently affected in triple mutant pollen, including all related information we used in figures and calculations. Separate legends are included in each worksheet. [file gb-2007-8-11-r249-S2.xls]

## Sheet: Overview table
Overview table of microarray data and analyses
In this table, all relevant information is listed for the genes that are consistently affected in triple mutant pollen, including all related information we used in figures and calculations.
This includes: Cyber-T analysis results (see Materials and Methods), including fold-change and PPDE(p); ratios of the average expression levels in each mutant relative to that in the
corresponding Wt sample (no value indicates at least one 'absent' call in mutant and/or Wt samples, dark colors indicate significantly differential expression with PPDE(P) > 0.95 for triple mutant and >0.90 for the other mutants, and light colors are used for genes with PPDE(p) between 0.80 and 0.90);
expression levels in four stages of pollen development and in sporophytic tissues [11]; relative expression level in each of the four pollen stages [11]; present (green) and absent (red) calls in three AtGenExpress samples (stamen stage 12, stamen stage 15 and mature pollen [13],
for the 70 genes that were not expressed in the Honys and Twell dataset ([11], see sheet: 'Sample purity'); ranking number of each gene that was consistently called present
in our Wt samples (see figure 1c); MAS5.0 normalized expression data in each of the analyzed genotypes; calculations for a one-sided Student’s t-test, used to identify significant differences
in expression levels for the analysis in Additional data file 4; present (P) and absent (A) calls for each gene in each sample, based on MAS5.0. The various genotypes were processed in four independent batches (see Materials and Methods),
which are consistently colour-coded throughout this table.
			CYBER-T ANALYSIS RESULTS agl65/66/104 vs Wt					RATIO AVERAGE MUTANT / WILDTYPE									Expression in pollen stages & other tissues (Honys and Twell, 2004)													Relative expression level				P / A calls AtGenExpress			RATIOS DIFFERENT STAGES					EXPRESSION LEVELS IN POLLEN SAMPLES
Affy_ID	AGI number	Newest annotation (TAIR7 release)	fold change	Bayesp	Bayeslnp	PPDE(<p)	PPDE(p)	agl66	agl104	agl65	agl94	agl65/66	agl66/104	triple	agl18	agl29	Gene Name	Cluster	UNM	BCP	TCP	MPG	COT	LEF	PET	STM	ROT	RHR	SUS	UNM	BCP	TCP	MPG	STAMEN 12	STAMEN 15	POLLEN	TCP/MPG	BCP/MPG	UNM/MPG	MPG/TCP	Wt ranking	agl66		agl104		agl65		agl94
256662_at	AT3G11980	MS2 (MALE STERILITY 2)	62.1565	1.55263e-10	2.48262e-10	1	1						8.39616	62.1565		10.2754	At3g11980	-	0	0	0	0	0	0	0	0	0	0	0													95.2	24.4	79.9	128	5.2	69.7	6.3	16.8
261422_at	AT1G18730	similar to Os02g0744000 [Oryza sativa (japonica cultivar-group)] (GB:NP_001048099.1)	59.0684	1.8819e-09	9.1867e-08	0.999995	0.999969						8.56809	59.0684			At1g18730	-	0	0	0	0	804.9	1492.03	1291.08	728.204	0	0	0													13	9.5	17.9	53.6	42.2	10.7	16.8	7
263676_at	AT1G09340	catalytic/ coenzyme binding	54.4766	2.3403e-08	5.10023e-07	0.999977	0.999871						16.9391	54.4766			At1g09340	29	88.1124	146.659	0	0	2190.95	3098.17	3462.04	1282.82	0	0	0	60.0797	100	0	0									9.6	11.9	17.4	8.1	11.4	10.5	29.1	10.9
254741_s_at	AT4G13900	[AT4G13920, disease resistance family protein / LRR family protein]	43.5773	9.54455e-11	1.04065e-07	0.999994	0.999965						11.3501	43.5773		7.27185	At4g13900	-	0	0	0	0	0	0	0	0	0	0	240.26													2.9	52.2	25	21.6	12	11.2	7.9	11.2
251355_at	AT3G61100	similar to unknown protein [Arabidopsis thaliana] (TAIR:AT3G61090.1); contains InterPro domain Protein of unknown function DUF537; (InterPro:IPR007491)	37.2959	3.11066e-10	2.24746e-06	0.999923	0.999561						7.65509	37.2959		7.30552	At3g61100	29	149.006	135.428	0	0	431.8	133.84	143.6	110.132	187.325	0	384.56	100	90.887	0	0									12.9	59.3	57.3	123.3	22.6	68.9	80.5	47.2
264647_at	AT1G09090	ATRBOHB (RESPIRATORY BURST OXIDASE HOMOLOG B); FAD binding / calcium ion binding / iron ion binding / oxidoreductase	33.1508	1.16728e-07	6.38146e-07	0.999973	0.999845							33.1508			At1g09090	-	0	0	0	0	0	0	0	0	42.2069	496.834	0													11.2	91.9	7.5	15.6	4.7	9.7	5.8	11.8
251199_at	AT3G62980	TIR1 (TRANSPORT INHIBITOR RESPONSE 1); ubiquitin-protein ligase	30.3966	4.04625e-09	1.76153e-05	0.99958	0.997614						15.148	30.3966			At3g62980	-	0	0	0	0	379.32	438.3	660.1	0	446.624	475.085	247.58													8	23.6	15.6	135.5	92.6	288.9	34	24
267275_at	AT2G30240	ATCHX13 (cation/H+ exchanger 13); monovalent cation:proton antiporter	30.2417	7.82642e-11	1.38738e-10	1	1			1.71011	1.42665	2.47049	6.59856	30.2417	1.35285	5.69436	At2g30240	20	0	0	653.889	0	0	0	0	0	0	0	0	0	0	100	0							0		165.5	197.9	192.5	198.7	353.7	524.1	306.8	425.5
260774_at	AT1G78290	serine/threonine protein kinase, putative	26.2008	4.31453e-09	3.14026e-08	0.999998	0.999987			1.42266			8.08484	26.2008	0.720091	5.60646	At1g78290	38	7.51532	15.6713	0	0	260.11	239.33	167.51	533.067	237.947	38.5364	322.85	47.9559	100	0	0									44.7	127.7	246.9	157.3	338.5	404.7	224	315.3
256336_at	AT1G72030	GCN5-related N-acetyltransferase (GNAT) family protein	24.6671	3.91142e-08	3.21039e-06	0.999897	0.999411						2.26452	24.6671			At1g72030	6	81.2277	114.275	105.73	113.055	910.81	1721.68	650.62	846.091	113.493	85.3906	78.64	71.0808	100	92.5223	98.9318				0.935213	1.0108	0.718483	1.06928		21.7	67.1	46.1	25.8	93.4	140.2	4.9	83.5
261813_at	AT1G08280	glycosyl transferase family 29 protein / sialyltransferase family protein	22.8276	9.43476e-10	2.32849e-06	0.999921	0.999548						4.82549	22.8276	1.85525		At1g08280	-	0	0	0	0	224.32	0	130.22	0	320.331	285.081	0													75.7	173.7	7.4	53.4	188.4	163.7	128	13.3
248052_at	AT5G55800	DC1 domain-containing protein	21.7883	1.71911e-10	1.73746e-08	0.999999	0.999992					14.9351	7.35884	21.7883		5.38602	At5g55800	17	0	0	0	146.273	94.6	0	61.74	0	0	96.5546	0	0	0	0	100				0	0	0			88.9	115.8	34.8	164.2	173	181.7	30.1	62.6
253792_at	AT4G28700	ammonium transporter, putative	21.0684	9.34956e-07	1.10172e-05	0.999715	0.998376						6.67727	21.0684			At4g28700	29	1105.76	1105.7	209.429	0	0	0	0	0	0	0	0	100	99.9947	18.9398	0							0		46.7	41.4	14.7	46.4	116.1	12.4	33.2	82.9
256049_at	AT1G07010	calcineurin-like phosphoesterase family protein	21.024	1.9237e-06	7.15493e-06	0.9998	0.998861							21.024			At1g07010	-	0	0	0	0	276.89	753.54	331.72	185.851	27.5262	0	0													8.2	7.1	9.2	6.5	27.9	8.2	19	9.9
248199_at	AT5G54170	similar to CP5 [Arabidopsis thaliana] (TAIR:AT1G64720.1); similar to putative nodule membrane protein [Medicago sativa] (GB:AAL57201.1); contains InterPro domain Lipid-binding START; (InterPro:IPR002913)	21.0094	7.14219e-11	2.64048e-09	1	0.999998	1.63489		1.30728		1.42853	3.97745	21.0094		3.63563	At5g54170	18	206.381	195.105	732.365	167.825	386.45	607.28	300.64	511.142	288.364	63.2034	297.23	28.1801	26.6404	100	22.9155				4.36387	1.16255	1.22974	0.229155		152.7	140.6	113.1	100.7	273.3	215.1	87.8	152.7
250926_at	AT5G03555	permease, cytosine/purines, uracil, thiamine, allantoin family protein	19.8924	8.92975e-11	9.32069e-09	0.999999	0.999995					2.46676	7.32034	19.8924	2.0295	5.38841	At5g03555	20	0	0	202.541	0	600.18	486.12	240.65	189.974	403.968	963.956	0	0	0	100	0							0		391.6	484.9	435.3	529	432.5	329.8	217	423.7
262757_at	AT1G16380	ATCHX1 (CATION/H+ EXCHANGER 1); monovalent cation:proton antiporter	17.7722	8.89971e-10	4.70991e-10	1	1	1		2.47763		3.71727	5.81723	17.7722	1.23616	3.14411	At1g16380	2	0	0	959.544	550.231	0	0	0	0	0	0	0	0	0	100	57.3429				1.74389	0	0	0.573429		292.6	271.1	149.9	307.8	431.2	471.4	94.6	219.8
246349_at	AT1G51915	cryptdin protein-related	17.5577	4.65353e-11	2.6489e-11	1	1	1.92891	3.55136	2.54743		2.58188	6.29369	17.5577	0.878903	3.518	At1g51915	19	0	0	854.404	305.019	0	0	0	0	0	0	0	0	0	100	35.6997				2.80114	0	0	0.356997	3232	227.4	461.8	528.1	740.8	613.4	643.5	187	422.1
260990_at	AT1G12180	similar to heat shock protein-related [Arabidopsis thaliana] (TAIR:AT5G47600.1); contains InterPro domain HSP20-like chaperone; (InterPro:IPR008978)	17.5119	5.10929e-08	8.53167e-05	0.998462	0.991373						14.6901	17.5119			At1g12180	-	0	0	0	0	0	0	0	0	0	0	0													49.2	154.8	40	53.8	237.9	269.2	13	33.2
266719_at	AT2G46830	CCA1 (CIRCADIAN CLOCK ASSOCIATED 1); transcription factor	16.9896	2.64074e-10	3.12239e-09	1	0.999998	1.13306	0.787419	1.95246	0.916952	2.12353	4.67985	16.9896	0.823694	4.25967	At2g46830	19	127.489	101.668	436.151	243.258	100.06	529.24	125.6	162.417	331.401	64.6439	0	29.2304	23.3103	100	55.7738				1.79296	0.417944	0.524088	0.557738		382.1	320.4	242.8	245.4	908.7	972.1	304.2	579.1
260195_at	AT1G67540	unknown protein	16.6944	2.23759e-09	1.88302e-11	1	1	1.08115	1.39905	1.41971	0.811851	1.55756	6.21577	16.6944	1.57742	3.76022	At1g67540	19	0	120.428	1999.92	758.51	0	0	0	0	0	0	0	0	6.02165	100	37.9269				2.63665	0.15877	0	0.379269		377.6	575	555.3	677.4	617.4	762.7	312.6	476.6
254964_at	AT4G11080	high mobility group (HMG1/2) family protein	15.9297	2.32073e-06	2.46651e-05	0.999446	0.996857						2.4963	15.9297			At4g11080	25	412.865	231.919	51.5442	171.915	184.11	0	78.81	0	126.081	71.9928	92.01	100	56.1731	12.4845	41.6395				0.299824	1.34903	2.40156	3.33529		17.1	75.9	50	65.7	149.6	14.6	77.3	11.3
252448_at	AT3G47050	glycosyl hydrolase family 3 protein	15.5129	2.98136e-09	2.24208e-07	0.999988	0.999934	0.965354	1.12008	1.48436	1.12577	1.60642	3.2954	15.5129	1.06928		At3g47050	20	0	0	185.185	0	0	0	0	0	73.2038	0	924.47	0	0	100	0							0		269.6	382.4	308.8	447.7	657.2	420.3	378.5	438.7
258975_at	AT3G01970	WRKY45 (WRKY DNA-binding protein 45); transcription factor	14.897	2.81332e-08	8.28688e-11	1	1					3.78963	11.4547	14.897		3.23946	At3g01970	-	0	0	0	0	0	0	0	0	348.97	0	835.63													515.9	492.1	771.5	742.5	496.9	456.5	412.4	761.4
266593_at	AT2G46200	similar to zinc finger (C3HC4-type RING finger) protein-related [Arabidopsis thaliana] (TAIR:AT2G35330.1); similar to programmed cell death 7 [Danio rerio] (GB:NP_001003415.1); similar to Programmed cell death 7 [Danio rerio] (GB:AAH93108.2); similar to O	14.2157	7.52806e-06	8.03582e-06	0.99978	0.998747							14.2157			At2g46200	29	218.947	167.861	102.388	0	0	0	60.12	128.341	85.1707	59.9922	358.61	100	76.6674	46.7641	0							0		23.1	92.1	7	11.5	11.3	17.6	66.5	22.4
250371_at	AT5G11450	oxygen-evolving complex-related	14.2006	3.72227e-08	0.000143981	0.997637	0.986858						3.15709	14.2006			At5g11450	29	197.655	192.06	84.7977	0	886.56	924.77	776.57	232.65	134.01	102.011	164.67	100	97.1691	42.9018	0							0		78	249.6	378.2	388.7	219	382.1	188.2	226.5
245958_at	AT5G19610	sec7 domain-containing protein	13.8878	5.93687e-10	3.34299e-12	1	1	1.52419	1.56684	3.63815	1.38737	4.32912	5.90083	13.8878	0.83328	3.20888	At5g19610	2	0	255.999	1540.46	887.677	0	0	0	0	0	0	0	0	16.6183	100	57.6241				1.73538	0.288392	0	0.576241	2989	696.1	476	698.1	506.8	3242	2716.2	1117.2	1154.9
259990_s_at	AT1G68050	FKF1 (FLAVIN-BINDING KELCH DOMAIN F BOX PROTEIN)	13.6291	3.89799e-09	1.05524e-09	1	0.999999	1.33338	1.29442	1.52734	1.13273	1.73455	8.01718	13.6291	1.11356	2.8005	At1g68050	25	296.281	298.704	173.756	147.371	135.71	0	379.76	511.488	0	385.562	363.75	99.1888	100	58.1701	49.3371				1.17903	2.02687	2.01043	0.848152	3574	417.4	475.7	430.4	436.6	1326.8	1033.4	970.9	779.5
265569_at	AT2G05620	PGR5 (PROTON GRADIENT REGULATION 5)	13.4347	2.92483e-10	2.01497e-11	1	1	0.983837	1.13795	2.00502	1.20455	1.45123	6.89829	13.4347	0.868509	2.9703	At2g05620	6	152.71	190.488	188.558	163.019	1991.14	2408.4	1761.61	1209.62	282.307	240.714	209	80.168	100	98.9868	85.5797				1.15666	1.1685	0.936765	0.864556	2945	517.7	450.1	637.6	481.8	2015.6	1820	1000.1	1304.2
267491_at	no_match	no_match	13.4323	1.09174e-08	3.43728e-05	0.999272	0.995877						20.7964	13.4323																												33.9	34.7	249.9	218.2	59.8	36.3	205.9	12.4
260914_at	AT1G02640	BXL2 (BETA-XYLOSIDASE 2); hydrolase, hydrolyzing O-glycosyl compounds	13.0239	1.10342e-08	2.52522e-06	0.999915	0.999517			1.36072		1.37498	3.68477	13.0239			At1g02640	-	0	0	0	0	2223.99	0	321.49	1579.67	576.108	0	0													312.8	291.3	361	309.7	346.9	416.6	381.5	342.9
262917_at	AT1G64800	unknown protein	12.9763	2.46837e-07	3.32622e-08	0.999998	0.999986	1.79055	1.34257	2.52923	1.10119	3.15312	4.4414	12.9763	1.1094	2.60199	At1g64800	19	77.4681	226.895	1218.78	346.765	0	18.11	0	0	16.406	16.1772	19.02	6.3562	18.6166	100	28.4518				3.51471	0.654321	0.223402	0.284518		1101.9	831	865.7	583.6	653.3	1051.4	387.4	354.8
250535_at	AT5G08480	VQ motif-containing protein	12.7641	3.9788e-07	5.61471e-05	0.99891	0.993853						16.3869	12.7641			At5g08480	-	0	0	0	0	0	0	0	0	0	0	0													5.9	6.3	19	62.7	41.1	28.9	20.3	140.7
246377_at	AT1G57550	hydrophobic protein, putative / low temperature and salt responsive protein, putative	12.6903	1.36667e-08	8.69787e-11	1	1	1.24427	1.28621	1.91488		2.26936	3.61408	12.6903	1.03384	3.35113	At1g57550	18	443.305	645.491	2574.13	700.606	0	0	0	0	0	0	0	17.2215	25.0761	100	27.2172				3.67415	0.921333	0.632746	0.272172		284.4	291.2	214	381	441.2	530.6	178.5	262.1
254487_at	AT4G20780	calcium-binding protein, putative	12.447	6.97678e-09	2.70468e-11	1	1	1.44791	1.61042	1.81941	1.24542	2.38701	4.75977	12.447	0.875531	3.1694	At4g20780	19	0	579.645	2411.58	1024.49	562.04	521.25	604.63	314.416	787.149	1184.72	163.53	0	24.0359	100	42.4819				2.35394	0.565791	0	0.424819	3144	382.6	707.1	672.2	539.8	1096.6	1404	646	1065.7
249493_at	AT5G39080	transferase family protein	12.2996	7.26926e-08	0.000120201	0.997962	0.988629						9.3007	12.2996			At5g39080	-	0	0	0	0	1009.74	550.05	429.95	0	0	0	0													10.7	55.1	15.1	28.5	17.9	8.4	24.3	8.4
254762_at	AT4G13230	late embryogenesis abundant domain-containing protein / LEA domain-containing protein	11.8291	8.60501e-12	9.87654e-13	1	1		1.78754	1.34047	1.31179	1.68102	5.20092	11.8291	0.986569	2.34102	At4g13230	19	183.868	872.061	5313.15	1736.21	0	0	0	0	0	0	0	3.46061	16.4132	100	32.6775				3.06021	0.502279	0.105902	0.326775		1201.1	1858.6	2314.2	1985.9	2564.6	2585.9	2560.2	2480.1
259098_at	AT3G04790	ribose 5-phosphate isomerase-related	11.6839	4.57185e-09	3.29251e-06	0.999895	0.999399					2.61399	4.17509	11.6839		3.03096	At3g04790	29	367.048	391.933	0	0	2083.05	1975.44	2271.76	769.309	559.639	1000.17	176.35	93.6508	100	0	0									162	226.5	225.5	242.3	157.8	253.8	336.1	162.4
252916_at	AT4G38950	kinesin motor family protein	11.4504	4.87778e-07	0.000442381	0.994083	0.968139						3.95937	11.4504			At4g38950	22	0	81.3431	150.8	0	0	0	0	0	155.447	477.687	0	0	53.9408	100	0							0		12.9	44.2	54	97.3	20	6.1	104.1	142.7
245068_at	AT2G23260	UGT84B1 (UDP-glucosyl transferase 84B1); UDP-glycosyltransferase/ abscisic acid glucosyltransferase/ indole-3-acetate beta-glucosyltransferase/ transferase, transferring glycosyl groups	11.3244	1.07112e-07	0.00027499	0.995986	0.978024						7.30536	11.3244			At2g23260	-	0	0	0	0	0	0	0	0	0	0	0													71.9	5.3	7.3	4.8	132.7	115.2	75.2	163.7
259896_at	AT1G71500	Rieske (2Fe-2S) domain-containing protein	11.2913	5.92004e-09	0.000334313	0.995291	0.974382					1.71769	6.52776	11.2913		2.91164	At1g71500	-	0	0	0	0	739.65	1494.73	1788.25	429.818	71.5092	71.9395	0													103.9	228.8	190.7	233.4	341.4	368.1	305.8	131.4
250776_at	AT5G05320	monooxygenase, putative (MO3)	11.2864	1.63494e-10	4.32698e-11	1	1	0.962671	1.14319	2.85822	1.66616	3.05675	5.40655	11.2864	0.969053	2.31601	At5g05320	2	0	0	238.519	244.019	0	174.22	0	213.776	0	0	345.63	0	0	97.7461	100				0.977461	0	0	1.02306	3413	400.8	416.7	494.8	476	572.7	751.8	276.7	495.4
256266_at	AT3G12320	similar to unknown protein [Arabidopsis thaliana] (TAIR:AT5G06980.1); similar to ACI112 [Lycopersicon esculentum] (GB:AAY97870.1)	10.8724	5.45049e-08	0.000384859	0.994718	0.971406			1.61485	0.917654	1.42906	2.36413	10.8724	0.505138		At3g12320	27	361.413	350.12	259.396	0	141.92	1112.75	287.11	438.048	248.958	0	268.51	100	96.8755	71.7726	0							0		159.8	218.8	215.6	105.4	714.5	1083.8	700.3	321.6
246884_at	AT5G26220	ChaC-like family protein	10.7994	1.43421e-08	7.09961e-06	0.999802	0.998868			1.0563	0.857692	0.8973	5.53014	10.7994	0.877686	3.41618	At5g26220	37	108.256	0	0	0	74.71	362.03	100.09	0	127.11	88.1148	227.46	100	0	0	0									32.7	90.1	121.3	130.5	675.5	615.3	419.3	628.8
264235_at	AT1G54560	XIE (Myosin-like protein XIE); motor/ protein binding	10.6058	2.4945e-08	7.14446e-10	1	0.999999	0.922251	1.04237	1.5966	1.01125	1.90484	5.5493	10.6058	1.15102	2.48602	At1g54560	5	1023.17	1487.19	1732.61	530.883	0	0	0	79.6882	81.6735	0	0	59.0537	85.8355	100	30.6407				3.26363	2.80135	1.92729	0.306407	3268	614.3	545.8	590.4	720.8	1065.2	1433	931.9	650.4
250658_at	AT5G07040	zinc finger (C3HC4-type RING finger) family protein	10.5748	4.34816e-09	1.3389e-07	0.999992	0.999957						6.41229	10.5748			At5g07040	39	0	177.207	0	0	0	0	0	0	176.191	148.055	0	0	100	0	0									162.3	119.4	160.2	56.6	30.2	146.3	121.6	194.4
248073_at	AT5G55720	pectate lyase family protein	10.5729	1.53029e-05	9.61196e-05	0.998304	0.990502						1.60847	10.5729			At5g55720	-	0	0	0	0	0	0	0	0	0	0	0													28	44.6	5	5.5	195.5	5.7	109.1	17.8
246546_at	AT5G15090	porin, putative / voltage-dependent anion-selective channel protein, putative	10.4637	9.9001e-08	0.000311871	0.995551	0.975739			1.04141	1.37475	1.34192	2.75993	10.4637			At5g15090	29	2681.03	2782.28	851.819	0	1252.16	993.42	1088.33	568.02	2031.92	2441.82	2665.72	96.3609	100	30.6159	0							0		226.8	112.6	193.1	131.8	209.6	202.8	251	293.4
260027_at	AT1G29950	transcription factor/ transcription regulator	10.3103	1.84048e-06	0.000329651	0.995345	0.974662						9.53639	10.3103			At1g29950	20	0	0	158.879	0	156.82	354.38	247.75	377.896	429.997	209.368	67.21	0	0	100	0							0		94.3	92.1	16.3	196	82.9	131.1	165.5	26
248227_at	AT5G53820	similar to unknown protein [Arabidopsis thaliana] (TAIR:AT5G38760.1); similar to pollen coat protein [Brassica oleracea] (GB:CAA63531.1); contains InterPro domain Late embryogenesis abundant protein; (InterPro:IPR004238)	10.2778	1.88702e-11	8.43392e-12	1	1	1.69136	2.25843	0.663812	1.15697	0.960106	4.19198	10.2778	1.1123	2.23119	At5g53820	5	3795.41	4613.87	6112.21	3622.34	0	0	0	0	57.8569	0	0	62.0955	75.4861	100	59.264				1.68737	1.27373	1.04778	0.59264	1988	1091	2516.5	2203	2614	1687.9	2009.4	3093.4	3350.7
255342_at	AT4G04510	protein kinase family protein	10.0571	1.26648e-09	1.42498e-08	0.999999	0.999993	0.972725	1.3705	2.06608	1.57523	2.56922	4.91716	10.0571		2.25051	At4g04510	-	0	0	0	0	0	0	0	0	0	0	0													187.5	215.5	239.5	328.3	366.7	355.6	321	229.7
255580_at	AT4G01470	GAMMA-TIP3/TIP1;3 (tonoplast intrinsic protein 1;3); water channel	9.99782	7.57491e-10	4.09213e-10	1	1	1.23079	1.3528	2.33184	1.19924	2.66352	4.67936	9.99782	0.787145	3.05151	At4g01470	18	852.496	1899.33	4791.61	1563.15	0	0	0	0	72.6266	0	0	17.7914	39.6386	100	32.6226				3.06536	1.21507	0.545372	0.326226	1230	3359.1	3690	3777.3	3970.6	8363.7	9767.3	4453.3	4871.3
248366_at	AT5G52510	scarecrow-like transcription factor 8 (SCL8)	9.88431	5.07144e-09	6.27297e-08	0.999996	0.999977	0.886997	0.928906	2.29052	1.17655	1.96473	7.707	9.88431	1.92928	1.20547	At5g52510	22	0	143.917	243.233	0	269.56	352.58	208.97	438.445	954.206	900.458	542.57	0	59.168	100	0							0		207.2	266.9	259.2	237.3	608.8	514.7	264.9	312.2
254533_at	AT4G19670	zinc finger (C3HC4-type RING finger) family protein	9.79485	2.68277e-07	0.000261754	0.996144	0.978863						3.32564	9.79485			At4g19670	22	0	133.249	134.621	0	175.67	323.4	294.08	326.681	409.295	293.635	300.81	0	98.9808	100	0							0		23.2	69.1	23.6	8.1	13.7	65.3	8	112.6
262946_at	AT1G79390	similar to unknown protein [Oryza sativa (japonica cultivar-group)] (GB:BAD23141.1)	9.74635	1.21722e-06	0.000455219	0.993944	0.967426			0.494765	0.6812	0.927489	1.81239	9.74635			At1g79390	29	712.814	695.849	0	0	384.93	326.52	296.81	303.51	607.144	513.914	442.4	100	97.6199	0	0									255.8	233.6	166.3	189.8	133.3	183.3	261.8	174.1
247084_at	AT5G66300	ANAC105/VND3 (Arabidopsis NAC domain containing protein 105, VASCULAR-RELATED NAC-DOMAIN 3); transcription factor	9.72274	4.21366e-09	5.0312e-05	0.999004	0.994377	3.6955	4.80604	2.84789	2.59655	2.99293	8.88031	9.72274	2.5172	8.01503	At5g66300	2	0	0	296.678	202.691	0	0	0	112.176	103.884	110.639	81.12	0	0	100	68.3203				1.46369	0	0	0.683203		1196.4	1200.5	1520.6	1596.6	967.2	1047.4	723.3	1113.5
247679_at	AT5G59540	oxidoreductase, 2OG-Fe(II) oxygenase family protein	9.61018	1.29106e-06	0.000672666	0.991683	0.956054						5.15595	9.61018	5.10252		At5g59540	-	0	0	0	0	1683.19	1587.19	1090.33	127.073	714.816	1075	0													16	216.5	218.2	204.6	119.7	251.8	11.2	17.3
256510_at	AT1G33360	ATP-dependent Clp protease ATP-binding subunit ClpX, putative	9.16185	1.22593e-09	4.09577e-10	1	1	1.26878	1.24334	1.68	1.03356	1.91159	4.60957	9.16185	0.953076	2.5252	At1g33360	19	111.663	0	603.615	197.144	0	107.32	112.83	87.3368	218.989	227.714	168.06	18.4991	0	100	32.6605				3.0618	0	0.566406	0.326605	3044	489.8	776.7	525.3	715.8	1073	1009.7	574.6	706.7
249416_at	AT5G39570	unknown protein	9.12317	1.05748e-09	1.14939e-10	1	1	0.815052	1.06178	1.05278	1.13979	1.0246	5.66558	9.12317	1.15552	2.15988	At5g39570	5	1139.12	1861.13	3072.98	637.702	2566.13	1892.71	2594.08	3593.43	3024.33	3655.8	3509.5	37.0687	60.5643	100	20.7519				4.81884	2.9185	1.78628	0.207519		467.1	385.2	512.9	597.4	605.9	541.1	663.3	578.5
254512_at	AT4G20230	terpene synthase/cyclase family protein	8.89819	7.89901e-07	3.41352e-05	0.999276	0.995901			2.38704		3.53717	7.61202	8.89819			At4g20230	-	0	0	0	0	0	0	0	0	181.338	0	0													249.5	134	204.8	255.9	495.6	329.6	17.3	221.9
257566_x_at	AT3G29610	similar to unknown protein [Arabidopsis thaliana] (TAIR:AT3G31406.1)	8.82684	7.90588e-07	0.000323195	0.99542	0.975051		2.03582	1.07806	1.5102	1.18464	2.31266	8.82683	0.815598		At3g29610	20	0	0	52.3174	0	0	0	0	0	0	0	0	0	0	100	0							0		94.7	206.3	149.1	209	761.8	459.1	937.8	772.5
257609_at	AT3G13845	similar to conserved hypothetical protein [Medicago truncatula] (GB:ABE79767.1)	8.69107	1.43502e-08	3.23536e-06	0.999896	0.999407	1.5563	1.71819	1.03963	1.01289	1.30466	4.17438	8.69107	0.816925	2.16563	At3g13845	25	512.872	499.101	601.549	227.584	291.21	186.2	195.79	135.546	393.611	389.526	163.3	85.2585	82.9693	100	37.833				2.64319	2.19304	2.25355	0.37833		204.9	284.4	241.4	298.8	376.8	486.2	470.6	370.2
252097_at	AT3G51090	similar to unknown protein [Arabidopsis thaliana] (TAIR:AT2G16460.1); similar to conserved hypothetical protein [Medicago truncatula] (GB:ABE89621.1); contains InterPro domain Protein of unknown function DUF1640; (InterPro:IPR012439)	8.67235	7.74036e-11	2.63254e-10	1	1	1.25183	1.07161	1.57553	1.01973	1.24874	4.18527	8.67235	1.28152	2.14859	At3g51090	19	0	147.06	1082.44	342.351	130.03	0	61.62	110.067	148.456	87.79	110.6	0	13.586	100	31.6276				3.16179	0.42956	0	0.316276	3421	441.9	447.9	397.8	363.9	746.3	690.9	447.8	482.4
266461_at	AT2G47730	ATGSTF8 (GLUTATHIONE S-TRANSFERASE 8); glutathione transferase	8.51886	1.37885e-10	8.92514e-11	1	1	1.36319	1.39206	2.41636	1.24628	3.31084	5.00193	8.51886	0.948611	2.10305	At2g47730	19	1058.22	1230.12	5109.15	2674.39	4135.11	1720.1	2382.61	2444.49	5176.23	5898.31	710.25	20.7122	24.0769	100	52.3451				1.9104	0.459965	0.395686	0.523451	1152	3308.7	4651.5	3603.5	4525.3	5112.9	4764.2	2255	2839.3
250074_at	AT5G17310	UTP--glucose-1-phosphate uridylyltransferase, putative / UDP-glucose pyrophosphorylase, putative / UGPase, putative	8.23598	1.61446e-10	3.2888e-11	1	1	1.5496	1.25469	1.5424	0.921805	2.09586	4.93639	8.23599	1.02514	2.18989	At5g17310	19	284.963	518.388	1933.61	870.794	745.64	391.51	413.91	207.48	331.363	395.978	503.18	14.7374	26.8094	100	45.0348				2.22051	0.595305	0.327245	0.450348	1868	1992.4	2537.4	1731.9	1935.8	1827.6	2397.5	1583.6	941.5
253388_at	AT4G32910	similar to Os01g0746200 [Oryza sativa (japonica cultivar-group)] (GB:NP_001044228.1); similar to putative nucleoporin Nup75 [Oryza sativa (japonica cultivar-group)] (GB:BAD87530.1); contains InterPro domain Nup85 nucleoporin; (InterPro:IPR011502)	8.18472	1.94174e-09	2.07169e-08	0.999998	0.999991	1.61565	1.26716	1.74412		1.57439	3.2642	8.18472		1.48886	At4g32910	29	248.809	238.209	0	0	203.5	218.61	224.08	275.695	200.354	0	376.58	100	95.7399	0	0									443.5	345.1	278.2	340.3	340.4	341.9	318.5	234.7
264798_at	AT1G08730	XIC (Myosin-like protein XIC); motor/ protein binding	7.88263	4.02436e-10	2.52317e-10	1	1	1.21094	1.12891	1.44978	1.31841	1.64996	3.69797	7.88263	0.673633	2.18933	At1g08730	18	320.325	683.644	1547.76	511.017	80.24	60.56	65.88	0	95.4583	130.44	98.89	20.696	44.1699	100	33.0165				3.02879	1.33781	0.626839	0.330165		706.7	892.1	631.4	859.1	1125.1	1171.5	1044	1044.5
257921_at	AT3G23270	regulator of chromosome condensation (RCC1) family protein	7.83838	1.06522e-09	1.13536e-09	1	0.999999	1.35809	1.22572	3.93211	1.24513	4.27874	4.11358	7.83838	1.28828	2.17815	At3g23270	2	0	171.741	1038.2	687.643	0	0	0	0	0	0	0	0	16.5422	100	66.2342				1.5098	0.249753	0	0.662342	2858	979.9	1062.8	1019.2	824.4	1859.4	2200.5	541.4	744.2
258338_at	AT3G16150	L-asparaginase, putative / L-asparagine amidohydrolase, putative	7.70614	3.22772e-10	1.55997e-12	1	1	1.27766	1.04905	1.76511	1.21363	2.23636	2.91829	7.70614	0.894724	2.1404	At3g16150	19	153.139	244.675	1488.36	646.589	137.05	67.67	66.04	60.2516	615.595	142.47	421.08	10.2891	16.4392	100	43.4431				2.30186	0.378409	0.236842	0.434431	1364	4596.1	4738.6	3238.7	4425.8	6261	5499.2	3675.5	4410.4
259310_s_at	AT3G05165	[AT3G05160, sugar transporter, putative];[AT3G05165, sugar transporter, putative]	7.68217	1.31319e-09	6.14358e-08	0.999996	0.999977	1.10327	1.24084	1.62867	1.06719	1.55274	7.03345	7.68217	0.744848	1.78203	At3g05165	6	136.25	130.678	230.367	226.131	1177.41	1698.08	578.93	529.475	801.707	1020.43	1058.26	59.1447	56.7261	100	98.1612				1.01873	0.577888	0.602526	0.981612	3304	202.5	415	334.5	360	862.2	647.9	535.5	454
264603_at	AT1G04670	unknown protein	7.56959	2.91877e-10	1.64572e-09	1	0.999999	1.17033	1.96415	0.794825	0.892277	0.998487	4.21401	7.56959	0.975578	2.05301	At1g04670	18	435.304	1255.76	3350.94	918.706	0	0	0	0	0	0	0	12.9905	37.4747	100	27.4164				3.64746	1.36687	0.473823	0.274164	3467	217.6	373.3	481.4	510.3	500.2	498.1	557.8	562.9
264663_at	AT1G09970	leucine-rich repeat transmembrane protein kinase, putative	7.56406	2.97152e-09	2.67419e-08	0.999998	0.999989		1.37428	1.85458	1.21307	2.51968	3.71754	7.56406	0.980548	1.61563	At1g09970	-	0	0	0	0	195.56	350.5	197.95	1056.61	1389.49	1151.44	343.35													483.4	354.7	350	511.4	969.2	1193.8	699.5	715.3
265807_at	AT2G17990	similar to kinectin-related [Arabidopsis thaliana] (TAIR:AT5G66250.3); similar to putative calcium-dependent protein kinase CPK1 adapter protein 2 [Mesembryanthemum crystallinum] (GB:AAR06858.1); contains domain no description (G3D.1.20.58.90)	7.54449	4.04303e-10	1.76434e-09	1	0.999999	1.26746	1.36818	1.25022	1.05465	1.3585	2.6042	7.54449	0.968599	2.06437	At2g17990	6	498.476	535.284	1354.99	845.934	292.37	229.81	241.77	452.632	376.526	444.671	553.04	36.7881	39.5046	100	62.4311				1.60177	0.632772	0.58926	0.624311	2402	1077	1373	1266.7	1378	1694.6	1494.2	1427.7	1262.3
263368_at	no_match	no_match	7.47218	1.14154e-08	7.52548e-10	1	0.999999	1.28557	1.25894	2.06334	1.19062	2.19385	3.57563	7.47218	0.869315	2.09024																									2849	690.7	984.4	912.4	728	940.9	1104.9	546.9	633.6
253547_at	AT4G30950	FAD6 (FATTY ACID DESATURASE 6); omega-6 fatty acid desaturase	7.4234	1.11667e-08	2.89416e-08	0.999998	0.999988					0.966775	3.37209	7.4234			At4g30950	29	1143.4	1006.75	0	0	3058.65	2539.54	2639.86	928.573	493.865	303.945	1663.1	100	88.0485	0	0									239.7	162.3	301	151.1	261.1	216.8	290.9	335.2
265044_at	AT1G03950	SNF7 family protein	7.4106	1.77784e-06	0.000525044	0.993198	0.963636						9.81792	7.4106			At1g03950	27	262.668	311.735	175.146	0	0	200.06	139.55	194.53	303.846	427.635	390.96	84.2599	100	56.1843	0							0		83.9	61.4	16.4	165.2	140.8	93.3	50.6	60.8
255594_at	AT4G01660	ABC1At (ARABIDOPSIS THALIANA ABC TRANSPORTER 1)	7.38606	2.0606e-11	9.39271e-12	1	1	1.28046	0.939167	2.04576	1.08239	2.33945	3.90625	7.38606	1.54933	1.986	At4g01660	18	307.307	394.135	1474.9	429.976	336.5	107.57	177.94	88.1275	405.817	555.382	633.87	20.8358	26.7229	100	29.1529				3.4302	0.916646	0.714707	0.291529	1553	2338.5	2679.5	1921.6	1758.9	5482	5364.2	2462.8	3275.8
262202_at	AT2G01110	APG2 (ALBINO AND PALE GREEN 2)	7.35526	1.00726e-06	0.000615717	0.992259	0.958917							7.35526			At2g01110	-	0	0	0	0	401.71	1160.06	960.9	355.838	0	125.825	203.57													111.1	155.2	105.2	166	175.7	152.2	107.2	156.5
260089_at	AT1G73170	ATP binding / ATP-dependent peptidase/ nucleoside-triphosphatase/ nucleotide binding / serine-type endopeptidase	7.31046	6.40537e-10	1.42523e-10	1	1	1.25333	1.08924	1.95791	1.40179	2.54611	7.92398	7.31046	1.12172	1.96368	At1g73170	25	259.514	286.123	231.496	157.862	563.94	669.42	552.16	499.942	213.647	285.286	314.78	90.7002	100	80.9077	55.1727				1.46645	1.81249	1.64393	0.681921	2903	836.2	696	616.2	715.4	909.2	793.4	599.8	619.2
254468_at	AT4G20460	NAD-dependent epimerase/dehydratase family protein	7.29611	2.60562e-09	4.63953e-11	1	1	1.35738	1.39398	2.18862	1.0177	2.8581	5.72357	7.29611	1.14287	1.70244	At4g20460	20	390.649	422.687	3311.86	639.628	366.1	0	0	0	899.257	1679.88	0	11.7955	12.7628	100	19.3132				5.1778	0.660832	0.610745	0.193132	2386	1035.8	1408.3	1413.6	1096.4	1446.5	1570.3	801	601.8
245299_at	AT4G17530	RAB1C; GTP binding	7.19928	4.32154e-08	1.16961e-07	0.999993	0.999962	1.02377	1.20546	1.10167	0.760038	1.14683	3.15498	7.19928	0.990226	2.36358	At4g17530	25	961.6	994.422	1387.44	451.868	1360.44	1036.22	952.61	1244.92	1756.7	2378.99	1969.28	69.3075	71.6731	100	32.5684				3.07046	2.20069	2.12806	0.325684		360.3	389.1	477	405.4	642.3	765.3	455.8	515.3
261569_at	AT1G01060	LHY (LATE ELONGATED HYPOCOTYL); DNA binding / transcription factor	7.07336	4.4162e-08	6.36424e-08	0.999996	0.999977	1.04277	1.40873	0.807149	0.878639	0.748502	8.39352	7.07336			At1g01060	-	0	0	0	0	157.51	708.4	0	125.034	697.736	191.058	111.16													269.9	203.1	296.5	342.5	126	251.1	319	91.5
255713_s_at	AT4G00234	[AT4G00290, mechanosensitive ion channel domain-containing protein / MS ion channel domain-containing protein];[AT4G00234, similar to mechanosensitive ion channel domain-containing protein / MS ion channel domain-containing protein [Arabidopsis thaliana]	6.97466	6.0725e-08	6.49787e-06	0.999816	0.998948		2.7776				2.20323	6.97466		2.0265	At4g00234	5	187.166	203.179	356.017	94.8996	125.4	175.37	127.83	142.471	176.273	229.599	316.94	52.5721	57.0702	100	26.656				3.7515	2.14099	1.97225	0.26656		94.6	133.3	146.3	200.9	139.3	42.4	137.7	77.9
260013_at	AT1G68090	ANNAT5 (ANN5, ANNEXIN ARABIDOPSIS 5); calcium ion binding / calcium-dependent phospholipid binding	6.96495	5.1441e-10	2.15469e-11	1	1	1.35464	1.31456	1.91378	1.09247	1.98297	3.05176	6.96495	0.88376	2.02014	At1g68090	2	0	0	1696.78	1000.57	0	0	0	0	0	0	0	0	0	100	58.9686				1.69582	0	0	0.589686	2526	1049.2	1269.8	953.4	1297	1964.6	1957.3	1069.1	1169.7
248838_at	AT5G46800	BOU (A BOUT DE SOUFFLE); binding	6.92477	2.0943e-09	2.5844e-10	1	1	1.1258	1.23367	1.00284	1.16981	1.27701	4.16924	6.92477	0.941835	1.74814	At5g46800	25	537.907	555.328	536.983	438.326	1045.83	888.09	928.17	471.408	443.493	581.957	350.69	96.8629	100	96.6965	78.931				1.22508	1.26693	1.22718	0.816275	3137	754.1	645.5	749.9	783.8	904.6	1147	972.4	1420.8
253297_at	AT4G33810	glycosyl hydrolase family 10 protein	6.75809	8.65215e-10	2.23259e-11	1	1	1.40494	2.4057	1.8258	1.59056	2.48196	6.14756	6.75809	0.861166	2.01538	At4g33810	8	99.5115	0	177.7	183.97	0	0	97.44	219.833	107.65	0	0	54.0912	0	96.5918	100				0.965918	0	0.540912	1.03528	2409	742	919.2	1486.5	1358	847	630.8	544.5	742.9
246511_at	AT5G15490	UDP-glucose 6-dehydrogenase, putative	6.6464	1.56485e-09	1.64239e-10	1	1	1.35012	1.39309	1.21053	0.893375	1.1766	4.82194	6.6464	1.18987	1.97181	At5g15490	5	1002	1565.21	2718.25	777.576	474.72	268.4	698.19	1009.54	1006.09	1943.07	904.89	36.8618	57.5815	100	28.6057				3.4958	2.01294	1.28862	0.286057		1003.5	1044.9	1199	914.6	1628	1754.1	1179.2	1316.8
264835_at	AT1G03550	secretory carrier membrane protein (SCAMP) family protein	6.57782	9.09415e-10	7.74847e-11	1	1	1.14851	0.858171	1.13001	0.865263	1.31802	2.83042	6.57782	0.808705	2.05363	At1g03550	19	246.752	272.702	1796.12	576.458	60.67	58.15	51.9	195.251	181.774	413.712	40.39	13.7381	15.1829	100	32.0947				3.11578	0.473064	0.428049	0.320947	2278	1277.1	1626.8	956.3	1213.5	1371.5	1761.8	1256.5	1142.7
248148_at	AT5G54930	AT hook motif-containing protein	6.51939	6.85633e-07	0.000630864	0.992105	0.958148				0.97091		7.06966	6.51939			At5g54930	28	83.0107	99.1562	142.625	0	199.94	160.21	138.66	261.882	103.95	123.173	253.27	58.2023	69.5226	100	0							0		102.2	130.3	91.4	315.7	86.5	251.5	191.1	279.5
245854_at	AT5G13490	AAC2 (ADP/ATP CARRIER 2); ATP:ADP antiporter/ binding	6.43592	2.8593e-10	1.85138e-10	1	1	1.11411	1.38042	2.16429	1.39579	2.34544	3.85029	6.43592	0.972534	2.01259	At5g13490	6	1103.68	1104.65	3359.08	1502.52	422.95	661.77	258.31	0	1158.91	901.403	1198.74	32.8568	32.8856	100	44.7301				2.23563	0.7352	0.734556	0.447301	921	3614.5	5891.5	5212.9	6565.4	6499.3	4822.1	3187	4114.4
261438_at	AT1G07590	[AT1G07590, pentatricopeptide (PPR) repeat-containing protein];[AT1G07600, MT1A (METALLOTHIONEIN 1A)]	6.26218	5.29735e-09	1.89609e-09	1	0.999999	1.52367	1.4118	1.17018	0.854508	1.45915	4.90354	6.26218	0.980103	1.69493	At1g07590	-	0	0	0	0	0	0	0	0	120.195	0	0												2036	2331.5	2695.7	1893.6	2764.5	4304.8	5826	4037.4	3360.5
253788_at	AT4G28680	tyrosine decarboxylase, putative	6.0728	4.55881e-10	1.94839e-09	1	0.999999	1.21554	1.69658	1.33648	1.08751	1.5316	3.99962	6.0728	1.01931	1.98186	At4g28680	19	0	174.287	1704.82	796.495	210.12	0	0	0	0	0	0	0	10.2233	100	46.7203				2.1404	0.218818	0	0.467203	1595	1834.9	2537.4	2769	3333.6	2059.4	1757.2	1294	1811.6
256582_at	AT3G28840	similar to unknown protein [Arabidopsis thaliana] (TAIR:AT3G28780.1); similar to EBNA-1 [Human herpesvirus 4] (GB:ABB89251.1); contains InterPro domain Protein of unknown function DUF1216; (InterPro:IPR009605)	6.06022	1.08738e-10	3.89122e-12	1	1	1.2506	1.55057	1.03769	1.15522	1.22046	3.33817	6.06022	1.29393	1.8451	At3g28840	20	0	797.479	5526.59	1167.37	0	0	0	0	0	0	0	0	14.4299	100	21.1229				4.7342	0.683139	0	0.211229	785	4608.5	8415.3	7378.7	8768.9	5931.9	5467.2	5908.3	6781.9
246549_at	AT5G15050	glycosyltransferase family 14 protein / core-2/I-branching enzyme family protein	5.98453	0.000195526	0.000445812	0.994046	0.967948						1.42552	5.98453			At5g15050	20	0	0	176.373	0	304.47	300.04	466.46	307.714	227.444	178.976	232.05	0	0	100	0							0		53.6	128.8	251	116	215.5	230.4	279	404.5
265497_at	AT2G15720		5.97458	4.23334e-09	5.52628e-09	1	0.999997	1.34485	1.64105	1.91018	1.21523	1.58899	3.82187	5.97458		1.97759	At2g15720	4	0	157.734	360.362	312.701	0	0	0	0	0	0	0	0	43.771	100	86.7741				1.15242	0.504424	0	0.867741	3414	486	487	596.3	591	428.1	494.9	277.2	310
248863_at	AT5G46750	AGD8 (ARF-GAP DOMAIN 8); DNA binding	5.68549	6.86441e-07	5.63522e-05	0.998907	0.993835						4.33481	5.68549			At5g46750	29	617.157	522.337	0	0	556.96	423.22	550.72	1129.37	588.917	579.207	891.31	100	84.636	0	0									67.7	108.3	105.4	117.3	137.6	91.8	166.6	141.2
259970_at	AT1G76570	chlorophyll A-B binding family protein	5.67797	3.60109e-08	3.66543e-07	0.999983	0.999902					4.23175	3.86634	5.67797		2.12075	At1g76570	-	0	0	0	0	63.98	291.5	72.45	93.0891	0	0	0													200.7	190.4	85.1	207.5	264.6	23.4	240.4	142.1
248608_at	AT5G49460	ACLB-2 (ATP-citrate lyase B-2)	5.66597	5.90584e-07	1.03886e-07	0.999994	0.999965						2.46768	5.66597			At5g49460	27	795.543	894.202	870.452	0	1081.53	280.14	654.63	989.528	1055.47	1119.73	283.82	88.9668	100	97.3439	0							0		697.3	613.4	532.8	626.4	538.1	571.1	596.1	675
264136_at	AT1G78980	ATP binding / kinase/ protein serine/threonine kinase	5.64864	4.9521e-10	4.83561e-11	1	1	1.53568	1.5277	2.00649	1.44572	2.43451	2.88806	5.64864	0.908742	1.58665	At1g78980	2	0	132.094	1032.21	702.24	0	58.93	0	74.8636	66.4899	83.85	62.87	0	12.7972	100	68.0327				1.46988	0.188103	0	0.680327	2462	943.8	1193.1	1126.5	999.3	1804.4	1506.1	1307.8	1077.5
252880_at	AT4G39730	lipid-associated family protein	5.56264	7.48122e-08	5.04991e-07	0.999978	0.999872			1.38379	1.06358	0.964447	1.77954	5.56264			At4g39730	25	811.187	1015.7	766.088	331.765	2698.8	2254.45	2806.14	1178.19	2331.91	3635.19	592.07	79.8646	100	75.4245	32.6636				2.30913	3.06151	2.44506	0.433064		634.9	301.9	506	459.3	442.3	752.6	493.7	424.7
257262_at	AT3G21890	zinc finger (B-box type) family protein	5.52304	1.36366e-06	0.000100418	0.998242	0.990161			2.79584		3.39124	1.58564	5.52304			At3g21890	25	552.809	548.558	590.226	258.904	0	410.57	0	255.993	439.81	238.065	0	93.6606	92.9405	100	43.8654				2.2797	2.11877	2.13518	0.438654		357	401.1	314.7	236.5	675	454.8	588.3	420.3
266206_at	AT2G27730	Identical to Unknown mitochondrial protein At2g27730 [Arabidopsis Thaliana] (GB:Q9ZUX4;GB:Q8LBD1); similar to Os09g0568900 [Oryza sativa (japonica cultivar-group)] (GB:NP_001063974.1); similar to putative F1F0-ATPase inhibitor protein [Oryza sativa (japon	5.41476	1.8807e-07	6.78409e-07	0.999971	0.999836	1.03292	1.03797	1.1255	0.92787	0.886448	2.30102	5.41476	1.08831	1.71613	At2g27730	27	1855.6	2051.68	1872.95	0	1537.21	1492.38	1415.7	1351.23	2358.7	2791.59	2798.1	90.4427	100	91.2888	0							0		683.3	399.3	567	520.9	1278.4	1001.3	1026.8	852.6
253617_at	AT4G30410	transcription factor	5.39489	4.92677e-08	1.57998e-06	0.999943	0.999672							5.39489		1.6086	At4g30410	-	0	0	0	0	473.83	0	0	0	0	358.364	0													116.6	195.4	573.3	369.3	168.5	82.6	132.7	30.7
254651_at	AT4G18160	KCO6 (CA2+ ACTIVATED OUTWARD RECTIFYING K+ CHANNEL 6); outward rectifier potassium channel	5.36249	1.01056e-08	8.4208e-09	0.999999	0.999996	0.805611	1.02117	1.19806	0.864244	1.01683	3.12138	5.36249	1.03591	1.53675	At4g18160	28	102.31	126.678	396.387	0	125.34	260.62	156.54	156.321	150.748	137.322	117.98	25.8106	31.9581	100	0							0	3579	360.2	412.3	460.2	519	423.7	651.2	377.5	397.9
245740_at	AT1G44100	AAP5 (amino acid permease 5); amino acid permease	5.33852	5.65938e-08	1.86617e-07	0.99999	0.999944							5.33852			At1g44100	19	0	0	1327.2	376.702	527.21	619.89	0	382.012	677.226	875.423	679.01	0	0	100	28.3831				3.52322	0	0	0.283831		281.7	270	445.6	273.7	248.2	277.7	155.5	114.3
252463_at	AT3G47070	similar to thylakoid soluble phosphoprotein [Spinacia oleracea] (GB:CAD45559.1)	5.26997	7.27193e-06	0.000438494	0.994126	0.968356						2.62907	5.26997			At3g47070	29	24.1133	33.2233	0	0	2125.63	2213.92	2378.69	588.811	61.9038	63.1084	0	72.5795	100	0	0									91.7	125.5	118	230.6	94.7	85.9	135.2	101.3
263883_at	AT2G21830	DC1 domain-containing protein	5.25604	5.50648e-07	4.86783e-05	0.999031	0.994526	1.06867	1.12963			1.21872	10.1011	5.25604		1.34297	At2g21830	37	43.9202	0	0	0	120.41	54.79	200.54	51.4712	98.3969	164.953	0	100	0	0	0									169.7	259.8	256.9	197.1	149.2	164.8	125.4	160.9
248880_at	AT5G46200	similar to unknown protein [Arabidopsis thaliana] (TAIR:AT4G17860.1); similar to Protein of unknown function DUF239, plant [Medicago truncatula] (GB:ABE93923.1); similar to Os07g0205500 [Oryza sativa (japonica cultivar-group)] (GB:NP_001059148.1); similar	5.23202	2.22956e-09	2.66554e-10	1	1	1.10766	1.32307	0.841823	0.907937	1.05127	4.88041	5.23202	1.3687	1.43565	At5g46200	18	113.619	502.735	1739.52	417.727	0	0	0	0	0	0	0	6.53163	28.9009	100	24.014				4.16424	1.2035	0.271993	0.24014	1578	2021	2556.4	2616.3	2851.3	1186	1792.2	1840.4	1371.7
265959_at	AT2G37240	Identical to UPF0308 protein At2g37240, chloroplast precursor [Arabidopsis Thaliana] (GB:Q9ZUU2;GB:Q94A62); similar to unknown protein [Arabidopsis thaliana] (TAIR:AT5G65840.1); similar to Os03g0284600 [Oryza sativa (japonica cultivar-group)] (GB:NP_00104	5.19224	6.51534e-08	1.46999e-07	0.999992	0.999954	0.82794	1.32832	1.02638			3.26755	5.19224	1.31175		At2g37240	5	191.738	279.173	291.087	149.667	158.05	1213.04	242.43	198.594	18.3131	87.7613	276.6	65.8695	95.9069	100	51.4163				1.94491	1.8653	1.2811	0.514163		207.2	332.7	383.1	483.1	352.3	375.2	357.1	479.5
256586_at	AT3G28770	similar to unknown protein [Arabidopsis thaliana] (TAIR:AT1G76780.1); contains InterPro domain Protein of unknown function DUF1216; (InterPro:IPR009605)	5.1876	1.01894e-09	1.18011e-09	1	0.999999	1.56149	1.97638	1.75667	1.22792	2.28438	4.7885	5.1876	1.58526	1.85367	At3g28770	2	0	0	1261.65	834.845	0	0	0	0	0	0	0	0	0	100	66.1706				1.51125	0	0	0.661706	1107	2339.9	4291.9	3371.1	5022.8	2921.5	1970.3	1378.7	2040.7
260870_at	AT1G43890	ATRAB18 (Arabidopsis Rab GTPase homolog C1); GTP binding	5.18598	1.56907e-08	2.9916e-07	0.999985	0.999917	1.25488	1.19551	1.28641	0.995109	1.36827	2.69115	5.18598	0.7192	1.50664	At1g43890	5	393.091	442.31	841.595	410.926	525.5	597.89	713.38	524.327	511.702	1145.16	686.51	46.7079	52.5562	100	48.8271				2.04804	1.07638	0.956598	0.488271	3435	422	516.4	444.9	449.1	934.4	959.2	766.7	698.1
256544_at	AT1G42560	ATMLO9/MLO9 (MILDEW RESISTANCE LOCUS O 9); calmodulin binding	5.16335	4.3572e-06	0.000273231	0.996007	0.978135						1.72372	5.16335			At1g42560	20	0	0	1119.12	230.016	0	0	0	0	0	0	0	0	0	100	20.5534				4.86537	0	0	0.205534		105.8	144.7	99.7	118.5	22.2	73.7	95.9	264.6
259125_at	AT3G02300	regulator of chromosome condensation (RCC1) family protein	5.15981	3.40413e-10	1.09783e-11	1	1	0.960269	0.861796	1.56252	1.00198	1.51912	3.37122	5.15981	0.776948	1.5782	At3g02300	19	212.865	275.507	1165.06	704.625	226.03	320.34	333.84	500.195	224.704	281.476	147.41	18.2709	23.6476	100	60.48				1.65344	0.390998	0.302098	0.6048	1514	2940.5	3065.5	2921.3	2468.8	2906.8	2140.3	1225.2	2011.3
261388_at	AT1G05385	photosystem II 11 kDa protein-related	5.14961	9.4416e-09	3.54862e-08	0.999997	0.999986	1.41597	1.40724	1.8733	1.28668	1.82692	3.85914	5.14961	0.912546	1.89672	At1g05385	39	0	147.452	0	0	473.93	537.71	389.16	0	0	0	117.25	0	100	0	0								3541	445.4	333.1	364.9	408.8	624.9	534.3	427.4	368.8
250967_at	AT5G02790	In2-1 protein, putative	5.12286	4.72657e-06	0.000140208	0.997688	0.987134	1.12237	1.50054	1.46322	1.43309	1.0525	2.78708	5.12286	0.899571	1.6499	At5g02790	5	471.031	530.783	742.4	423.141	810.87	1706.84	2399.04	3399.32	740.433	222.255	1674.35	63.447	71.4954	100	56.9963				1.7545	1.25439	1.11318	0.569963		132.7	283.7	274.8	281.9	340.6	451	349.3	426
254505_at	AT4G19985	GCN5-related N-acetyltransferase (GNAT) family protein	5.11047	2.88066e-08	4.30118e-08	0.999997	0.999983						2.29553	5.11047	0.862164		At4g19985	6	168.473	213.031	202.396	191.213	399.09	360.74	363.31	228.352	0	0	0	79.0838	100	95.0078	89.7581				1.05849	1.11411	0.881077	0.944744		397.4	430.5	426	537.6	407.9	494.5	601.2	272.9
266294_at	AT2G29500	17.6 kDa class I small heat shock protein (HSP17.6B-CI)	5.09099	3.25536e-05	0.000500308	0.99346	0.964962			0.836802	0.802271	1.18094	3.42876	5.09099	0.81697		At2g29500	13	0	52.7382	0	28.849	107.61	97.12	0	0	396.406	39.5932	0	0	100	0	54.7024				0	1.82807	0			102.3	59.1	84.8	85.4	183.2	170.6	139.3	199.9
258588_s_at	AT3G04120	GAPC (GLYCERALDEHYDE-3-PHOSPHATE DEHYDROGENASE C SUBUNIT); glyceraldehyde-3-phosphate dehydrogenase	5.06506	1.22249e-08	2.54552e-08	0.999998	0.999989	1.36577	1.46742	0.912463	0.750694	0.852522	2.79764	5.06506	0.768863	1.25558	At3g04120	25	2000.59	2637.36	2552.31	813.109	3443.64	2947.03	3964.56	2443.02	6722.55	6762.52	4246.35	75.8556	100	96.775	30.8304				3.13895	3.24356	2.46042	0.318578	3020	794	710.8	748.1	868.7	1062	974.8	961.5	714.2
267151_at	AT2G30970	ASP1 (ASPARTATE AMINOTRANSFERASE 1)	4.95463	7.44058e-08	9.68382e-08	0.999994	0.999967						3.97591	4.95463			At2g30970	18	445.836	986.657	2662.2	591.975	1965.35	664.64	770.57	247.281	1205.66	1182.12	607.93	16.7469	37.0616	100	22.2363				4.49716	1.66672	0.753132	0.222363		301	350.3	315.3	376.7	270.3	101	356.9	213.3
249428_at	AT5G39870	similar to unknown protein [Arabidopsis thaliana] (TAIR:AT3G28980.1); contains InterPro domain Protein of unknown function DUF1216; (InterPro:IPR009605)	4.94829	3.49514e-09	2.66064e-11	1	1	1.54298	1.72647	1.56024	0.91693	1.87831	2.70423	4.94829	0.721695	1.66831	At5g39870	19	0	123.595	1494.61	702.465	0	0	0	0	0	0	0	0	8.26935	100	46.9999				2.12766	0.175944	0	0.469999	1166	1914.1	2959.7	1954.8	3498.6	2353.3	1641.7	913.5	1434.3
245578_at	AT4G14790	ATSUV3 (embryo sac development arrest 15)	4.94169	3.15402e-07	1.98506e-07	0.99999	0.999941	1.6964	1.95656	2.05731	2.06512		3.93534	4.94169	0.948517	1.61599	At4g14790	18	262.847	229.901	757.758	290.544	189.75	173.25	173.43	220.732	164.829	245.996	268.43	34.6875	30.3397	100	38.3426				2.60807	0.791279	0.904672	0.383426		326.4	403.9	304.7	537.6	266.3	523.5	434.7	358.1
261220_at	AT1G19970	ER lumen protein retaining receptor family protein	4.92061	2.97095e-09	8.32585e-09	0.999999	0.999996	1.04429	1.28362	1.43858	1.03482	1.00593	2.78057	4.92061	0.973826	1.43595	At1g19970	5	332.171	505.128	797.201	289.659	219.81	127.15	127.56	160.92	183.275	130.256	158.81	41.6671	63.3627	100	36.3345				2.75221	1.74387	1.14676	0.363345	3095	338.7	503	540.2	494.4	669.5	809.5	671.5	392.4
250925_at	AT5G03370	acylphosphatase family	4.91822	5.37261e-09	8.81059e-10	1	0.999999	0.973255	1.05603	1.39258	0.87807	1.40167	2.99069	4.91822	0.995574	1.38374	At5g03370	6	262.157	243.763	253.912	237.221	212.68	291.54	255.55	181.577	112.422	146.145	148.94	100	92.9838	96.8549	90.4881				1.07036	1.02758	1.10512	0.934265	2641	1382.5	1143	1295.7	1444.6	2530	2658.6	1473.1	1798.5
266569_at	AT2G24080	F-box family protein-related	4.8913	8.63445e-07	0.000305533	0.995625	0.976127	1.59955	1.32734	2.0041	1.47422	2.36923	3.77671	4.8913	0.862241	2.39121	At2g24080	-	0	0	0	0	0	0	0	0	0	0	0													449.4	476.1	419.8	348.2	655.6	615.6	295.2	639.9
247824_at	AT5G58460	ATCHX25 (cation/hydrogen exchanger 25); monovalent cation:proton antiporter	4.86869	1.58372e-08	2.94485e-08	0.999998	0.999988	1.02456	0.899014	1.32057	1.08708	1.77052	4.41871	4.86869	1.32886	1.42453	At5g58460	19	0	142.185	553.17	268.919	0	0	0	0	0	0	0	0	25.7038	100	48.6142				2.05701	0.52873	0	0.486142		295.7	338.4	314.2	242.2	463	327.1	265.3	385.1
253931_at	AT4G26770	phosphatidate cytidylyltransferase, putative / CDP-diglyceride synthetase, putative	4.85613	2.84593e-07	7.30518e-08	0.999996	0.999974	1.01862	0.792875	1.10644	0.692033	1.06789	2.96392	4.85613	0.88307	1.53307	At4g26770	28	218.214	372.183	554.263	0	0	0	0	0	56.5566	276.892	0	39.3702	67.1493	100	0							0		422.8	529.3	400.1	341	581.3	753.4	581.7	253.1
249048_at	AT5G44300	dormancy/auxin associated family protein	4.85388	1.89369e-10	9.16526e-11	1	1	1.25797	1.72811	0.774004	1.05835	1.036	3.54016	4.85388	1.45826	1.67649	At5g44300	2	0	790.889	4190.39	2717.11	0	0	0	0	0	0	0	0	18.8739	100	64.8414				1.54222	0.291078	0	0.648414	1219	6073.8	9849.9	9618.3	12256.6	9157.2	10149.8	13401.6	12998.2
252121_at	AT3G51160	MUR1 (MURUS 1)	4.7942	6.32503e-07	7.42048e-07	0.999969	0.999824	1.03985	1.02723	1.50326	0.790503	1.60881	3.90358	4.7942	0.933481	1.58957	At3g51160	5	525.98	536.508	602.206	335.942	588.13	552.76	830.42	420.075	1280.87	2189.36	692.45	87.3421	89.0904	100	55.7851				1.79259	1.59703	1.56569	0.557851	3344	812.1	432.7	809.2	420.5	1742.9	1992.7	853.9	1110.5
267547_at	AT2G32670	ATVAMP725 (Arabidopsis thaliana vesicle-associated membrane protein 725)	4.76852	3.50141e-09	1.36434e-09	1	0.999999	1.16608	0.987924	1.30595	1.23262	1.6229	3.21472	4.76852	0.746986	1.49324	At2g32670	18	225.362	251.738	1050.75	339.149	0	0	0	0	0	0	98.9	21.4477	23.9579	100	32.2769				3.09819	0.742262	0.664491	0.322769	2590	875.9	1036	913.2	706.6	1027.3	1063.4	870.9	1102.4
266638_at	AT2G35490	plastid-lipid associated protein PAP, putative	4.74646	6.1863e-07	6.3613e-05	0.998792	0.993198					1.04095	2.07201	4.74646	0.532444		At2g35490	27	194.713	173.925	125.168	0	866.08	1693.62	1100.46	951.444	252.814	153.697	448.43	100	89.324	64.2833	0							0		254	274.4	301.8	304.8	418.2	391.4	317.8	352.2
245660_at	AT1G28240	similar to hydrolase, acting on carbon-nitrogen (but not peptide) bonds, in linear amides [Arabidopsis thaliana] (TAIR:AT1G53040.2); similar to Os01g0304300 [Oryza sativa (japonica cultivar-group)] (GB:NP_001042838.1); similar to Os05g0531500 [Oryza sativ	4.72469	7.15687e-06	0.000233563	0.996487	0.980682	1.33794	1.32535	1.04024	1.01578	1.30756	2.60709	4.72469			At1g28240	28	157.948	230.401	336.187	0	153.73	250.63	235.87	229.587	236.381	378.923	153.08	46.9823	68.5338	100	0							0		316.9	341.9	386.3	266.3	282.6	376.6	439	204.7
260274_at	AT1G80460	NHO1 (NONHOST RESISTANCE TO P. S. PHASEOLICOLA 1); carbohydrate kinase	4.68456	2.87533e-09	1.08141e-10	1	1	1.30538	1.18443	1.62767	1.00557	1.56125	3.31532	4.68456	1.37655	1.47427	At1g80460	3	789.937	1254.03	3716.28	3106.18	883.63	729.56	614.51	457.357	1870.76	769.364	1137.77	21.2561	33.7441	100	83.5832				1.19641	0.403719	0.254311	0.835832	937	4984.6	6279.4	4868.1	5352.2	7636.2	7977.7	4270.3	5375.9
266166_at	AT2G28080	glycosyltransferase family protein	4.63205	2.82836e-07	1.05019e-08	0.999999	0.999995	1.40861	1.28006	1.45524	1.02581	2.03422	3.08799	4.63205	0.846198	1.41311	At2g28080	2	308.498	281.481	2031.5	1957.04	382	172.68	270.73	284.672	340.226	428.316	863.25	15.1857	13.8558	100	96.3345				1.03805	0.143831	0.157635	0.963345	1650	2867.9	2397.2	2636.2	2148.4	2951	2190.8	1645.1	1979.4
262928_at	AT1G65760	F-box family protein	4.62256	1.73162e-06	4.02703e-07	0.999981	0.999894	1.10225	1.62009	0.692059	0.784262	0.907917	4.51651	4.62256	1.20192	1.36898	At1g65760	6	677.101	660.667	531.374	729.232	0	0	0	39.6448	0	0	0	92.8511	90.5975	72.8676	100				0.728676	0.905975	0.928511	1.37235	3698	390.7	397.3	470.7	687.5	236.1	342.6	315.3	340.5
259008_at	AT3G09390	MT2A (METALLOTHIONEIN 2A)	4.62107	1.03654e-09	6.8152e-11	1	1	1.2918	1.17641	1.1751	0.81745	1.34937	2.52635	4.62107	0.901896	1.4109	At3g09390	25	5442.38	5356.23	5980.23	2139.64	5260.67	3900.35	2841.36	5764.44	465.743	185.757	1766.2	91.0061	89.5655	100	35.7786				2.79497	2.50333	2.54359	0.357786	1834	1868.2	1896.5	1669.5	1758.9	4072.2	4758.9	2668.2	3475.1
258686_at	AT3G07840	polygalacturonase, putative / pectinase, putative	4.50609	2.79725e-07	2.67582e-07	0.999987	0.999924	1.0115	0.839667	1.57748	1.04541	1.4264	1.91889	4.50609	0.928293	1.87813	At3g07840	2	0	222.234	3074.48	1752.74	0	0	0	0	0	0	0	0	7.22834	100	57.0093				1.7541	0.126792	0	0.570093	2536	599.8	579.3	504.1	474.7	738.2	971	475.6	657.1
263264_at	AT2G38810	histone H2A, putative	4.45353	1.42767e-06	7.26245e-05	0.998653	0.992427			0.921478	0.809572	1.10458	3.36605	4.45353			At2g38810	29	504.163	371.361	70.0435	0	98.24	0	40.69	0	129.161	0	81.01	100	73.6588	13.893	0							0		175.9	84.3	222.6	93.8	268.9	272.1	401.5	73.8
263202_at	AT1G05630	5PTASE13/AT5PTASE13; inositol or phosphatidylinositol phosphatase	4.45191	8.35517e-08	1.8097e-09	1	0.999999	1.06978	0.94539	1.44678	1.06855	1.7539	2.05745	4.45191	0.877719	1.44484	At1g05630	2	127.729	178.28	1068.67	784.515	71.1	43.78	124.75	78.061	67.6125	238.748	39.15	11.9521	16.6824	100	73.4101				1.36221	0.227249	0.162813	0.734101	2106	1734.8	1395.6	1243.4	1523	2047.2	2363.6	1521.3	1736.4
261831_at	AT1G10630	ADP-ribosylation factor, putative	4.43303	3.04141e-08	1.63498e-08	0.999999	0.999992	1.2972	1.20126	0.868287	0.863644	1.18314	3.37768	4.43303	1.24034	1.53298	At1g10630	25	1486.74	1592.32	1486.11	660.341	1461.05	828.15	1310.65	1163.15	1535.92	1923.31	1812.69	93.37	100	93.3302	41.4705				2.25052	2.41135	2.25148	0.444342	2979	992.3	900.7	934.5	818.5	1127.7	854.6	973.2	998.5
267255_at	AT2G22950	calcium-transporting ATPase, plasma membrane-type, putative / Ca2+-ATPase, putative (ACA7)	4.41033	6.46496e-08	6.69843e-08	0.999996	0.999976	1.03856	0.891016	1.4272	0.928217	1.7197	2.17007	4.41033	3.62638	1.71225	At2g22950	18	0	874.804	2782.1	481.377	0	0	0	0	0	0	0	0	31.444	100	17.3026				5.77947	1.8173	0	0.173026		530.5	587.3	509.9	449.1	918	837.6	657.3	484.5
245323_at	AT4G16500	cysteine protease inhibitor family protein / cystatin family protein	4.40376	2.56064e-09	5.0513e-10	1	1	1.17044	1.44089	1.43612	1.26272	2.05976	4.61884	4.40376	1.23512	1.59865	At4g16500	6	466.759	530.606	970.488	708.337	1782.35	411.61	955.71	604.649	1133.24	1359.33	1341.47	48.0952	54.6741	100	72.9878				1.37009	0.749086	0.658949	0.729878	954	3015.8	4470.2	3604.8	5611	1917.5	1826.9	1821.7	1470.6
267410_at	AT2G34920	EDA18 (embryo sac development arrest 18); protein binding / zinc ion binding	4.3943	1.04238e-07	2.25371e-07	0.999988	0.999934	1.62527	1.45524	1.04296	1.03613	0.909251	2.02859	4.3943	0.908336	1.15829	At2g34920	19	0	226.277	438.587	208.867	0	0	0	0	155.623	0	0	0	51.5922	100	47.6225				2.09985	1.08336	0	0.476225	3610	366.7	317.7	281.8	331	411.4	474.7	302.5	577.8
252929_at	AT4G38970	fructose-bisphosphate aldolase, putative	4.37852	3.41554e-06	2.07937e-05	0.999519	0.997266				1.58477		4.21598	4.37852			At4g38970	25	226.424	325.822	289.502	154.549	3711.72	6110.65	5658.92	2872.7	113.592	178.868	112.59	69.4932	100	88.8527	47.4337				1.8732	2.1082	1.46506	0.533847		70.9	221.1	148.9	83.4	207.4	174.4	450.8	483.9
260134_at	AT1G66370	MYB113 (myb domain protein 113); DNA binding / transcription factor	4.37224	2.74763e-07	1.84613e-08	0.999999	0.999992	1.40171	2.17219	1.19825	1.13723	1.1853	3.33238	4.37224	0.767508	1.4652	At1g66370	3	0	78.7768	165.225	214.766	213.97	109.38	137.16	121.208	94.3452	142.849	83.23	0	36.6804	76.9327	100				0.769327	0.366804	0	1.29984	2370	1233.5	1558.7	1920.3	2406.7	727.7	503.5	655.7	512.8
263095_at	AT2G16040	hAT dimerisation domain-containing protein / transposase-related	4.35182	1.23954e-06	1.38688e-05	0.999655	0.998039			1.11043	0.900687	1.20506	3.47529	4.35182			At2g16040	-	0	0	0	0	0	0	0	0	0	0	0													119.2	241.4	22.5	338.9	305.4	453.8	296.7	319.1
267458_at	AT2G33670	MLO5 (MILDEW RESISTANCE LOCUS O 5); calmodulin binding	4.34175	3.78597e-09	1.27575e-10	1	1	1.10409	0.888921	1.58731	1.0921	1.77385	3.09712	4.34175	1.79155	1.47856	At2g33670	19	127.915	283.586	1474.64	794.379	0	0	0	0	0	0	0	8.67433	19.2308	100	53.8691				1.85635	0.356991	0.161026	0.538691	1519	2750.1	2652.1	2407.6	1941.8	2880	2905.6	1858	2122.6
260436_at	AT1G68140	similar to unknown protein [Arabidopsis thaliana] (TAIR:AT1G77770.2); similar to Pm27 [Prunus mume] (GB:BAE48661.1); contains InterPro domain Protein of unknown function DUF1644; (InterPro:IPR012866)	4.3156	4.44731e-08	2.48161e-08	0.999998	0.999989	0.976331	1.34038	1.08365	1.04235	1.20536	3.96196	4.3156	0.98958		At1g68140	27	287.061	289.707	293.839	0	182.75	226.84	138.3	232.243	423.354	446.513	538.88	97.6935	98.5941	100	0							0		683.4	822.2	1061.6	1005.4	922	1048.4	858.2	1037.1
245694_at	AT5G04170	calcium-binding EF hand family protein	4.30595	1.43525e-05	0.000145746	0.997613	0.986729						2.67745	4.30595			At5g04170	29	59.7368	62.4923	0	0	92.19	279.17	338.15	268.778	373.916	634.149	193.12	95.5907	100	0	0									68.6	236.7	208	202.7	130.9	228.1	185	311.5
260451_at	AT1G72360	ethylene-responsive element-binding protein, putative	4.2639	0.00011726	0.000540626	0.993035	0.96281					2.32339	4.38009	4.2639			At1g72360	-	0	0	0	0	0	93.87	0	50.1773	190.293	316.255	274.62													24.3	8.6	95.7	106.1	111	96.2	99.5	66.5
258294_at	AT3G23350	similar to epsin N-terminal homology (ENTH) domain-containing protein / clathrin assembly protein-related [Arabidopsis thaliana] (TAIR:AT3G46540.1); similar to Os01g0841000 [Oryza sativa (japonica cultivar-group)] (GB:NP_001044763.1); contains InterPro do	4.26225	5.60721e-06	6.21877e-06	0.999822	0.998985	1.41578	1.35617	1.01093	0.870615	1.16005	2.72447	4.26225			At3g23350	20	0	27.011	650.654	120.14	0	0	0	0	0	0	0	0	4.15135	100	18.4645				5.4158	0.224829	0	0.184645		232.3	245.1	244.3	213	299.5	227.9	242.7	211.5
262147_at	AT1G52570	PLDALPHA2 (PHOSPHLIPASE D ALPHA 2); phospholipase D	4.25034	4.02499e-10	5.02863e-11	1	1	0.996863	1.01519	1.37604	0.918366	1.27568	2.50543	4.25034	0.979642	1.63585	At1g52570	5	1091.36	1992.92	2426.74	889.747	113.78	104.34	0	204.67	95.5657	0	0	44.9724	82.1237	100	36.6644				2.72744	2.23988	1.2266	0.366644	1363	3340.3	3079.5	3415.6	3122.2	6165	6178.8	3919.8	4318.4
252884_at	AT4G39170	SEC14 cytosolic factor, putative / phosphoglyceride transfer protein, putative	4.23556	1.47524e-07	1.36958e-08	0.999999	0.999993	0.898075	1.29054	1.38284	1.3728	1.29052	3.60039	4.23556	1.04373	1.58373	At4g39170	25	819.855	971.749	694.731	279.551	340.47	276.37	565.62	485.952	482.318	538.472	325.48	84.3691	100	71.4928	28.7679				2.48516	3.4761	2.93275	0.402388	3143	476.8	507.4	583.2	831.1	818	682.8	762	727.9
250143_at	AT5G14670	ATARFA1B (ADP-ribosylation factor A1B); GTP binding / phospholipase activator/ protein binding	4.22886	1.34761e-08	2.00559e-10	1	1	1.20743	1.20143	1.69679	1.10324	2.08896	2.68581	4.22886	0.828695	1.68015	At5g14670	19	303.549	666.65	2093.86	853.745	0	0	0	0	113.09	0	0	14.4971	31.8383	100	40.7737				2.45256	0.780854	0.35555	0.407737	1026	4598.2	4575.6	3540.7	5587.5	6744.9	5569.7	3624.6	4382.3
267449_at	AT2G33690	late embryogenesis abundant protein, putative / LEA protein, putative	4.1761	4.2153e-07	1.20177e-06	0.999954	0.999738	1.59496	2.33998	1.00965	1.28945	1.48818	3.07777	4.1761	1.70215	2.64632	At2g33690	18	229.96	1070.06	3293.15	1167.74	0	0	0	0	0	0	0	6.983	32.4935	100	35.4596				2.82011	0.916352	0.196928	0.354596	3296	640.1	1320.9	1539.4	1337.6	351.2	485.6	590.1	478.6
255442_at	AT4G02580	NADH-ubiquinone oxidoreductase 24 kDa subunit, putative	4.16554	8.76278e-07	5.11058e-08	0.999997	0.999981	1.05263	1.21279	1.13054	1.13122	1.16301	3.13171	4.16554	1.17316	1.50859	At4g02580	25	1319.89	1750.44	1453.31	467.689	1548.14	1094.22	1357.49	1078.28	1514.8	1893.95	1776.26	75.4034	100	83.0249	26.7183				3.10742	3.74275	2.82216	0.321811	2898	1093.7	1130.4	1182.8	1379.7	1718.3	1621.1	1823.6	1517.8
252054_at	AT3G52540	ATOFP18/OFP18 (Arabidopsis thaliana ovate family protein 18)	4.16368	8.48187e-09	2.34215e-09	1	0.999999	1.21573	1.05713	1.08812	1.06563	1.01	2.12818	4.16368	0.819237	1.46088	At3g52540	-	0	0	0	0	0	0	0	0	0	0	0												3183	473.3	714.1	440.5	592	686.6	488.9	548.1	603.1
251102_at	AT5G01690	ATCHX27 (cation/hydrogen exchanger 27); monovalent cation:proton antiporter	4.1596	2.5952e-09	1.11443e-10	1	1	0.979128	1.11114	2.01386	1.18929	2.70801	2.94988	4.1596	1.16314	1.2767	At5g01690	2	0	0	1147.93	919.42	0	0	0	243.381	0	0	0	0	0	100	80.0934				1.24854	0	0	0.800934	1047	3521.2	4191.1	4376.6	4375.5	5404.8	4385	3032.4	2749
248055_at	AT5G55830	lectin protein kinase, putative	4.15093	1.04772e-05	6.10693e-05	0.998832	0.993419						10.9368	4.15093			At5g55830	-	0	0	0	0	0	0	0	0	110.192	0	0													96.7	222.1	62.1	306.1	179.1	232.4	210	359.9
261016_at	AT1G26560	glycosyl hydrolase family 1 protein	4.1443	2.13519e-05	6.88897e-05	0.99871	0.992744				1.44544		2.38574	4.1443			At1g26560	18	427.555	485.876	1144.26	324.841	597.49	286.04	935.1	231.444	206.737	0	0	37.3652	42.462	100	28.3888				3.52252	1.49573	1.3162	0.283888		169.4	201	165.1	268.1	233.9	156.9	249.4	301.6
266659_at	AT2G25850	nucleotidyltransferase family protein	4.13734	2.7855e-07	4.79217e-07	0.999978	0.999877	1.08418	1.01239	1.18985	0.752585	1.36595	2.41607	4.13734	1.52591	1.39206	At2g25850	28	88.6262	113.011	407.29	0	0	115.86	124.45	250.034	120.981	96.7206	116.83	21.76	27.7472	100	0							0	3558	778.8	734.5	801.3	611.8	566.2	653.4	450.5	320.9
266552_at	AT2G46330	AGP16 (ARABINOGALACTAN PROTEIN 16)	4.10701	9.755e-09	1.31033e-09	1	0.999999	0.778769	0.822543	1.58069	0.996094	1.90437	3.16132	4.10701	0.793646	1.49636	At2g46330	25	1471.85	1219.12	1271.12	488.5	4413.17	2482.1	3899.4	2776.24	3232.72	4503.48	2545.11	100	82.829	86.3627	33.1896				2.6021	2.49563	3.01299	0.384305	2556	739.7	578.6	700.7	691.7	1476.8	1638.9	1067	896.4
262262_at	AT1G70780	similar to unknown protein [Arabidopsis thaliana] (TAIR:AT1G23150.1); similar to putative senescence-associated protein [Pisum sativum] (GB:BAB33412.1)	4.10392	7.0519e-06	1.77102e-06	0.999937	0.999639	0.772198	0.933425	0.879123	0.674585	0.902046	2.71608	4.10392	1.43317	1.70578	At1g70780	25	1923.49	1812.92	1458.23	773.21	930.24	1438.96	1327.1	1419.28	1702.27	2175.14	578.54	100	94.2519	75.8117	40.1983				1.88594	2.34468	2.48767	0.530238	3646	423.8	643.3	697.2	592.7	988.1	1650.5	1328.8	695.9
249469_at	AT5G39320	UDP-glucose 6-dehydrogenase, putative	4.09643	6.78658e-08	5.76409e-07	0.999975	0.999857	1.14051	0.959087	0.883678	0.696469	0.876615	2.14247	4.09643	1.58847	1.99498	At5g39320	6	398.854	670.074	1380.12	952.548	906.03	78.83	568.36	339.837	1128.76	2517.96	122.11	28.9	48.5519	100	69.0192				1.44887	0.703455	0.418723	0.690192		493.5	546.3	430.5	443.9	1094.4	957.5	716.9	900.3
258310_at	AT3G26744	ICE1 (INDUCER OF CBF EXPRESSION 1); DNA binding / transcription factor	4.07642	1.15025e-06	6.42902e-07	0.999973	0.999843	1.42571	1.31052	1.14543	0.790258	1.19293	2.02254	4.07642	0.968595	1.33096	At3g26744	27	233.298	239.335	201.094	0	746.15	436.02	450.86	454.332	258.957	128.791	0	97.4778	100	84.0218	0							0		407.6	361	321.4	385.1	615.2	706.4	575.1	336.7
253356_at	AT4G33390	similar to unknown protein [Arabidopsis thaliana] (TAIR:AT2G26570.1); similar to IMP dehydrogenase/GMP reductase [Medicago truncatula] (GB:ABE88908.1); contains InterPro domain Protein of unknown function DUF827, plant; (InterPro:IPR008545)	4.06245	1.3527e-08	5.5839e-08	0.999996	0.999979	0.971011	0.801063	1.8695	0.820973	2.09742	2.78542	4.06245	2.10428	1.77937	At4g33390	2	0	151.339	1603.07	2107.02	0	0	0	0	0	0	0	0	7.18263	76.0821	100				0.760821	0.0718263	0	1.31437	1735	3197.9	3139.6	2924.5	2303.8	5547.8	6348.4	2873	2351.1
251163_at	AT3G63310	glutamate binding	4.05947	1.86527e-08	1.01633e-08	0.999999	0.999995	1.12762	1.04803	1.32502	0.814915	1.43254	2.93712	4.05947	1.08614	1.51311	At3g63310	27	383.158	430.353	437.238	0	355.29	494.05	493.33	566.008	839.936	1172	2461.02	87.6313	98.4253	100	0							0	3234	907.5	660.8	752.1	705.5	1043.9	1257	806.6	608.5
250518_at	AT5G08139	zinc finger (C3HC4-type RING finger) family protein	4.03128	1.67313e-06	1.87398e-07	0.99999	0.999943	1.00877	0.935775	1.33124	0.945963	1.15878	3.58998	4.03128	0.826981	0.907728																									3442	433.9	728.4	546.6	531.6	569.1	872.1	451.8	572.3
251016_at	AT5G02730	allergen V5/Tpx-1-related family protein	4.02904	2.97766e-06	3.7193e-05	0.999223	0.995604	0.778761	0.948285				2.10723	4.02904			At5g02730	-	0	0	0	0	0	0	0	0	0	0	0													153.4	128.2	211.4	131.5	180.6	174.6	159.2	54.5
259922_at	AT1G72770	HAB1 (HOMOLOGY TO ABI1); protein phosphatase type 2C	4.01352	7.1044e-09	1.87357e-09	1	0.999999	0.986236	1.08489	1.24787	1.015	1.46194	2.80405	4.01353	1.16665	1.3754	At1g72770	19	157.478	289.022	867.321	435.237	206.18	498.22	195.12	639.529	486.014	244.756	275.42	18.1568	33.3235	100	50.1818				1.99276	0.664055	0.361821	0.501818	1964	1582.4	2007.4	1877.1	2071.8	1571.3	1548	1126.3	1410.9
245999_at	AT5G20650	COPT5 (copper transporter 5); copper ion transporter	3.99332	9.72416e-08	2.58905e-07	0.999987	0.999926	1.27082	1.5967	1.16052	1.03542	1.03074	3.14688	3.99332	0.947778		At5g20650	28	423.473	578.897	647.591	0	2826.39	1924.07	2007.62	3165.71	2183.3	3146.29	2441.76	65.392	89.3924	100	0							0		406.9	354.7	408.2	548.7	582.1	607.2	595.4	465.7
266065_at	AT2G18790	PHYB (PHYTOCHROME B); G-protein coupled photoreceptor/ signal transducer	3.95215	1.12587e-07	8.0483e-08	0.999995	0.999972	0.894341	0.798043	1.08464	0.968956	1.45883	2.94059	3.95215	0.989109	1.4776	At2g18790	5	324.165	328.69	412.788	280.678	385.7	295.31	309.17	208.726	334.685	454.474	340.17	78.5305	79.6266	100	67.9955				1.47069	1.17106	1.15494	0.679955		302.1	328.5	263.2	299.5	768.7	597.4	682.1	538.3
264738_at	AT1G62250	similar to Os03g0744700 [Oryza sativa (japonica cultivar-group)] (GB:NP_001051239.1)	3.93884	1.02051e-07	9.3307e-07	0.999963	0.999787	0.989771	1.15188	1.26095	1.07992	1.33461	2.90466	3.93884	1.49403	1.43865	At1g62250	18	84.3293	120.204	239.52	125.1	453.52	695.86	319.45	428.021	115.936	80.1916	50.33	35.2075	50.1851	100	52.2291				1.91464	0.960863	0.674097	0.522291	3035	545	858.1	753.2	879.7	587.4	501.3	447.6	484.8
262314_at	AT1G70810	C2 domain-containing protein	3.93499	3.57518e-06	2.71836e-05	0.9994	0.996596	1.53729	1.30323	1.05326	0.965355	0.998056	2.09972	3.93499	0.893486	0.9337	At1g70810	19	0	0	1213.08	339.75	0	753.68	215.83	203.008	286.449	0	211.52	0	0	100	28.0073				3.5705	0	0	0.280073		464.4	531.3	401.8	442.3	984.2	1454	1253.5	981.2
246158_at	AT5G19855	similar to Os03g0807900 [Oryza sativa (japonica cultivar-group)] (GB:NP_001051646.1); similar to chaperonin-like RbcX [Trichodesmium erythraeum IMS101] (GB:YP_723870.1); similar to Os07g0569600 [Oryza sativa (japonica cultivar-group)] (GB:NP_001060039.1)	3.93371	2.39617e-06	7.23616e-06	0.999798	0.99885						2.13786	3.93371			At5g19855	20	0	0	119.329	0	448.55	752.57	520.92	358.438	177.725	27.974	278.66	0	0	100	0							0		152.6	192.1	142.8	158.8	129.8	180.5	175.2	240.4
264440_at	AT1G27340	F-box family protein	3.93176	1.22474e-07	2.3993e-07	0.999988	0.999931	1.02762	1.30132	0.944853	0.820899	0.975521	2.27186	3.93176	0.923618	1.70558	At1g27340	32	158.353	179.292	0	127.941	223.81	407.82	362.15	174.653	272.721	485.2	253.09	88.3215	100	0	71.3589				0	1.40137	1.23771		3494	462.9	627.4	742.9	637.8	698.7	995.8	623.2	849
253467_at	AT4G32140	similar to membrane protein [Arabidopsis thaliana] (TAIR:AT3G07080.1); similar to H0811D08.4 [Oryza sativa (indica cultivar-group)] (GB:CAJ86111.1); similar to Os04g0645600 [Oryza sativa (japonica cultivar-group)] (GB:NP_001054066.1); contains InterPro do	3.91561	8.64915e-06	2.72886e-05	0.999398	0.996586	1.19262	0.99523	1.00494		1.08357	1.97666	3.91561	1.41192		At4g32140	20	0	0	499.272	0	429.34	268.51	309.09	314.161	495.525	606.2	243.15	0	0	100	0							0		430	420.1	293.5	415.9	415.7	378	509	368
246029_at	AT5G21090	leucine-rich repeat protein, putative	3.89312	2.52823e-08	2.24169e-08	0.999998	0.99999	1.10313	1.44774	1.02171	0.932848	0.991953	2.85569	3.89312	0.809226	1.34579	At5g21090	27	417.526	487.74	345.463	0	2911.23	2383.67	2672.56	3844.01	2179.62	2137.3	3108.96	85.6044	100	70.8294	0							0		738.5	930.2	1099.9	1090.1	881	591.8	844.1	500.6
257194_at	AT3G13110	AtSerat2;2 (SERINE ACETYLTRANSFERASE 1); serine O-acetyltransferase	3.8889	8.55655e-09	9.6173e-10	1	0.999999	1.16251	1.07893	1.08941	1.0516	1.52233	1.90859	3.8889	1.00286	1.44515	At3g13110	3	131.833	218.571	621.301	611.775	478.31	1421.16	1099.89	1007.54	1606.33	1341.1	1717.16	21.219	35.1797	100	98.4669				1.01557	0.357274	0.215493	0.984669	1436	3018	2599.7	2571.4	2642.4	3916.8	3205.1	2947.9	3926.8
266742_at	AT2G03050	mitochondrial transcription termination factor-related / mTERF-related	3.87572	6.45723e-07	3.11161e-07	0.999985	0.999914	0.954253	0.967324	1.18043	0.846999	1.59834	3.40766	3.87572	1.41509	1.59061	At2g03050	5	261.103	236.632	364.171	235.808	269.6	146.61	174.59	195.814	158.685	138.891	283.44	71.6979	64.9783	100	64.752				1.54435	1.00349	1.10727	0.64752	3224	353.8	507.7	344	529.3	665.2	526.8	364.8	490.5
249147_at	AT5G43330	malate dehydrogenase, cytosolic, putative	3.8735	2.44372e-06	4.79484e-08	0.999997	0.999982	0.922353	0.890846	1.1911	1.11865	1.24091	1.88778	3.8735	0.762381	1.13448	At5g43330	25	2331.26	2783.68	3324.89	721.37	385.35	205.43	352.04	57.2444	534.26	744.377	2913.85	70.1156	83.7223	100	21.696				4.60914	3.85888	3.23172	0.21696		1229.2	1153.7	1181.4	1120.1	1727.7	1543.9	1541.6	1531
265926_at	AT2G18600	RUB1-conjugating enzyme, putative	3.8633	3.2897e-05	6.31655e-06	0.99982	0.998972	0.693574	0.965145	1.39676	0.810976	1.3009	3.09668	3.8633	0.956522	0.780677	At2g18600	25	842.193	762.408	505.964	192.75	92.84	132.93	57.75	210.277	103.447	56.9612	183.9	100	90.5265	60.077	22.8867				2.62498	3.95542	4.36935	0.380956		325.6	323.1	494.6	408.1	1214.5	905.5	642.5	588.4
249185_at	AT5G43030	DC1 domain-containing protein	3.86185	1.38888e-05	3.98897e-06	0.999877	0.999296	1.03273	1.00448	1.57831	1.2913	1.96787	2.18605	3.86185	0.879113	2.00859	At5g43030	-	0	0	0	0	0	0	0	0	0	62.7366	0													780.2	466	711.2	500.9	665.5	695	563.3	549.8
256455_at	AT1G75190	similar to GTP binding / RNA binding [Arabidopsis thaliana] (TAIR:AT4G26630.2); similar to unknown protein [Arabidopsis thaliana] (TAIR:AT2G42190.1); similar to PREDICTED: hypothetical protein [Mus musculus] (GB:XP_001004948.1)	3.85867	1.16475e-05	2.95514e-05	0.999357	0.996356	1.78111	1.56312			1.97434	1.47122	3.85867	0.57639	2.32636	At1g75190	2	0	0	182.869	84.9695	295.55	82.95	173.36	93.0782	35.9793	25.5423	0	0	0	100	46.4646				2.15218	0	0	0.464646		199.4	198.5	199.8	149.4	269.5	121.4	131.9	242
253496_at	AT4G31870	ATGPX7 (GLUTATHIONE PEROXIDASE 7); glutathione peroxidase	3.85693	6.77672e-07	5.59129e-06	0.999837	0.99907						1.79756	3.85693			At4g31870	25	300.791	213.868	160.458	201.929	656.74	1314.89	681.22	389.727	228.467	248.285	209.3	100	71.1019	53.3455	67.1328				0.794626	1.05912	1.48958	1.25845		43.3	205.6	228.4	214.1	244.9	206.5	140.3	131.5
253987_at	AT4G26270	phosphofructokinase family protein	3.8462	3.11565e-08	1.2446e-08	0.999999	0.999994	0.955242	1.2111	1.032	1.02531	1.15425	3.02354	3.8462	0.946723	1.54081	At4g26270	18	469.737	406.469	1579.05	575.758	0	0	429.37	566.119	401.247	0	868.1	29.7481	25.7413	100	36.4623				2.74256	0.705972	0.815859	0.364623	2908	497.1	631.9	844.8	586.6	834.8	490.6	660	656.8
253961_at	AT4G26440	WRKY34 (MICROSPORE-SPECIFIC PROMOTER 3); transcription factor	3.83773	1.17232e-05	5.6487e-05	0.998904	0.993823	0.866865	0.783969	0.921662	0.618804	0.835546	2.2505	3.83773	0.830071		At4g26440	29	927	871.293	201.605	192.124	0	0	0	0	0	0	0	100	93.9906	21.7481	20.7253				1.04935	4.53506	4.82501	0.952972		400.7	358.5	387.5	299.1	622.2	835.5	652.4	326.3
248252_at	AT5G53250	AGP22/ATAGP22 (ARABINOGALACTAN PROTEINS 22)	3.82561	5.01614e-09	1.57618e-09	1	0.999999	1.18862	1.23782	1.96377	1.04063	2.14967	3.99174	3.82561	0.916569	1.759	At5g53250	1	0	0	855.348	2405.89	486.88	0	0	0	665.806	4211.38	620.51	0	0	35.5523	100				0.355523	0	0	2.81276	657	7311.4	6262.5	5986.4	8149.4	12796.9	12687.4	6195.3	7309.2
262710_at	AT1G16210	similar to cupin family protein [Arabidopsis thaliana] (TAIR:AT2G18540.1); similar to H0211B05.1 [Oryza sativa (indica cultivar-group)] (GB:CAH67164.1); similar to Os04g0561600 [Oryza sativa (japonica cultivar-group)] (GB:NP_001053553.1); contains InterPr	3.78981	3.73858e-07	2.42422e-08	0.999998	0.999989	0.790089	1.03493	0.791417	1.48167	1.19836	3.32873	3.78981	0.950177	1.21509	At1g16210	25	559.418	499.994	589.87	401.399	548.79	696.7	609.69	947.487	676.255	752.76	567.41	94.8374	84.7634	100	68.0487				1.46954	1.24563	1.39367	0.680487	2762	700.5	704.2	981	859	697	835.5	1777	1092.1
262237_at	AT1G48320	thioesterase family protein	3.77539	2.2092e-07	5.49614e-07	0.999976	0.999862	0.929092	0.996892	1.20427	1.11162	1.13872	2.56044	3.77539	1.17283	1.71713	At1g48320	20	0	83.4317	287.146	0	466.86	579.48	266.8	1248.32	692.211	734.106	450.69	0	29.0556	100	0							0	3640	503.9	452.6	547	479.3	426.7	475.3	475.7	356.9
260653_at	AT1G32440	pyruvate kinase, putative	3.75503	1.39886e-06	1.17181e-06	0.999955	0.999743	1.32465	1.16749			1.4994	2.31443	3.75503	0.83908	1.05036	At1g32440	29	711.4	652.452	144.784	115.138	155.04	278.76	323.73	151.677	293.586	320.124	517.72	100	91.7139	20.352	16.1847				1.25748	5.6667	6.17867	0.79524	3665	515.5	318.9	393	342.4	248.3	215.4	419.9	246.4
249503_at	AT5G39310	ATEXPA24 (ARABIDOPSIS THALIANA EXPANSIN A24)	3.71662	8.00182e-10	2.22465e-10	1	1	1.24814	1.50866	1.65654	1.13045	2.0676	3.79131	3.71662	1.09825	1.64143	At5g39310	20	0	0	1433.76	0	0	0	0	0	0	0	0	0	0	100	0							0	603	6286.8	10383.3	8523.4	11626.2	4263.7	3070.8	2028.6	2976.6
260036_at	AT1G68830	STN7 (STT7 HOMOLOG STN7); kinase/ protein kinase	3.71007	1.42461e-08	5.50076e-09	1	0.999997	0.950158	0.970992	1.19189	1.13045	1.35611	2.25579	3.71007	1.0347	1.32182	At1g68830	3	200.116	185.982	351.163	425.815	315.9	1006.88	744.52	554.547	173.919	186.619	306.11	46.9961	43.6768	82.4685	100				0.824685	0.436768	0.469961	1.21258	2518	970.7	807.9	969.7	847.9	1416.4	1160.1	1228.3	1215.4
252206_at	AT3G50360	ATCEN2 (CENTRIN2); calcium ion binding	3.70968	7.68813e-07	2.18958e-06	0.999925	0.99957	1.02475	1.13263	1.30607	1.05132	1.32409	2.46921	3.70968	0.78429	1.41099	At3g50360	25	394.925	484.015	592.308	203.853	307.86	547.87	316.01	330.911	487.295	301.671	828.46	66.6756	81.7169	100	34.4168				2.90556	2.37433	1.9373	0.344168	3555	478.6	573	533.5	628.8	472	818.4	609.4	429.3
256267_at	AT3G12260	complex 1 family protein / LVR family protein	3.69656	3.77934e-05	2.0052e-05	0.999533	0.997347	1.25325	1.37433	0.727037	0.699501	0.759219	2.65091	3.69656	0.95478		At3g12260	27	1321.98	1489.9	1215.48	0	2163.53	1533.09	1563.54	1187.54	2004.88	2125.51	1411.9	88.7298	100	81.5816	0							0		483.7	498.6	734.7	342.5	663.5	823	649.4	780.8
255530_at	AT4G02140	similar to unknown protein [Arabidopsis thaliana] (TAIR:AT1G02700.1)	3.69652	2.13609e-05	6.1571e-05	0.998824	0.993375	1.15887	1.48605	1.02275	0.854927		1.32117	3.69652	0.965434		At4g02140	18	339.538	1312.24	2961.93	443.71	0	0	0	0	0	0	0	11.4634	44.3036	100	14.9804				6.67538	2.95744	0.765226	0.149804		334.1	180.9	383.2	277.2	260.9	431.4	355.5	223.2
255259_at	AT4G05020	NDB2 (NAD(P)H DEHYDROGENASE B2); disulfide oxidoreductase	3.67412	3.47048e-08	1.95852e-07	0.99999	0.999941	1.09757	0.952514	1.39545	1.0107	1.17893	3.1501	3.67412	0.938027	1.31312	At4g05020	5	538.929	666.379	970.918	386.87	458.49	411.93	212.52	269.325	759.405	907.057	511.47	55.5072	68.6339	100	39.8458				2.50967	1.72249	1.39305	0.398458	3257	518.7	579.2	455.9	496.9	623.9	823.6	419	629.4
258713_at	AT3G09735	DNA-binding S1FA family protein	3.62465	2.10584e-05	0.000401756	0.99453	0.970433	1.90548	1.65116				2.90342	3.62465			At3g09735	25	1196.38	976.491	535.904	222.39	1116.92	997.72	975.2	1312.03	1408.04	1037.93	2124.94	100	81.6201	44.7936	18.5885				2.40975	4.39089	5.37967	0.414981		140.6	367.4	170.8	269.4	176.5	93.6	81.1	105.2
245895_at	AT5G09230	SRT2; DNA binding	3.60675	3.74034e-06	3.06739e-05	0.999337	0.996243	0.977258	0.970692	1.02767	1.34002	1.3431	1.6721	3.60675			At5g09230	2	0	0	574.286	307.533	0	270.95	283.01	237.418	277.445	274.307	0	0	0	100	53.5504				1.8674	0	0	0.535504		296.8	313.4	309.8	296.3	263.1	371.9	516.4	311.6
261246_at	AT1G20080	C2 domain-containing protein	3.59876	2.26108e-07	2.50082e-07	0.999988	0.999928	1.08761	1.14609	1.20427	0.970665	1.30553	1.84013	3.59876	1.0438	1.05053	At1g20080	18	366.767	576.802	990.937	348.178	0	0	0	0	0	0	0	37.0122	58.2077	100	35.1362				2.84607	1.65663	1.05339	0.351362	3179	880.4	968.1	1077.5	870.4	1289.4	1391.3	1045.5	1115.2
247147_at	AT5G65630	DNA-binding bromodomain-containing protein	3.59368	1.43002e-06	4.09044e-06	0.999874	0.999281	0.949329	0.706211	1.21674	0.696813	1.1553	3.24142	3.59368	1.08702	1.60959	At5g65630	5	208.814	246.798	319.137	186.498	643.99	408.51	418.21	509.6	566.638	646.682	272.84	65.4309	77.3332	100	58.4382				1.71121	1.32333	1.11966	0.584382	3691	1161	656.3	864.6	487.3	1062.8	1315.8	505.2	857
255456_at	AT4G02920	similar to unknown protein [Arabidopsis thaliana] (TAIR:AT1G03340.1); similar to IMP dehydrogenase/GMP reductase [Medicago truncatula] (GB:ABE86673.1)	3.59235	6.5362e-05	0.000265708	0.996097	0.978611	1.15108		0.980447	1.17822	1.09851	1.92384	3.59235	0.719951		At4g02920	15	85.6852	0	53.3593	204.194	473.37	1964.26	1481.4	662.242	278.774	333.787	387.86	41.9626	0	26.1317	100				0.261317	0	0.419626	3.82677		305.5	260.6	250.5	171.9	518.7	529.3	703.1	556.3
256575_at	AT3G14790	RHM3 (RHAMNOSE BIOSYNTHESIS 3); catalytic	3.57871	7.70066e-10	6.48377e-11	1	1	1.00757	0.982071	1.47756	1.01649	1.62494	2.80118	3.57871	0.899309	1.52415	At3g14790	19	481.847	634.472	2311.92	1058.79	282.95	225.85	486.53	247.886	557.572	488.508	847.25	20.8419	27.4435	100	45.797				2.18355	0.599244	0.455093	0.45797	1002	4972.9	5361.7	5030.6	5042.5	6200.7	6255	4356.8	4212.1
247459_at	AT5G62200	embryo-specific protein-related	3.56533	5.36324e-06	6.99439e-06	0.999804	0.998882	1.10336	1.27893	0.53864	1.00031	0.828403	1.88011	3.56533	1.03756	1.54773	At5g62200	27	528.832	643.551	686.794	0	829.35	690.01	466.37	889.134	509.049	475.312	620.37	77.0001	93.7036	100	0							0		271	363.1	266.3	468.7	114.7	233.1	389.9	256
246799_at	AT5G26940	exonuclease family protein	3.56228	1.58491e-06	2.7692e-06	0.999909	0.999479	1.18052	1.27377	1.18537			2.78388	3.56228			At5g26940	6	374.684	556.322	1441.42	745.838	307.97	155.57	136.96	146.363	288.019	192.697	297.2	25.9941	38.5954	100	51.7433				1.93262	0.745901	0.502366	0.517433		552.9	614.4	662.8	596.7	372.9	385.5	242	403.7
250978_at	AT5G03080	phosphatidic acid phosphatase-related / PAP2-related	3.52686	4.81517e-06	2.16138e-05	0.999503	0.997178		1.67245	0.995729	1.06425	1.21708	2.29618	3.52686		1.45981	At5g03080	6	311.821	477.205	759.783	671.004	342.69	370.27	0	583.629	577.26	846.893	450.06	41.0408	62.8081	100	88.3152				1.13231	0.711181	0.464708	0.883152		128.6	376.2	305.2	205.4	285.5	250.7	256.3	316.8
254886_at	AT4G11760	LCR17 (Low-molecular-weight cysteine-rich 17)	3.51771	3.40505e-10	2.78613e-10	1	1	1.29284	2.04171	1.67488	1.42017	1.79928	2.81745	3.51771	1.20204	1.74526	At4g11760	20	0	0	110.648	0	0	0	0	0	0	0	0	0	0	100	0							0	438	6141.5	13376.1	11355	19468.1	11261.8	7449.6	5907.2	9958.7
258602_at	AT3G02750	protein phosphatase 2C family protein / PP2C family protein	3.48818	6.51433e-08	2.72657e-08	0.999998	0.999988	0.987983	1.01644	1.47549	1.11527	1.39734	2.09066	3.48818	1.01809	1.70353	At3g02750	5	301.447	450.57	438.69	267.034	198.45	672.62	512.49	351.617	412.031	427.961	144.98	66.9034	100	97.3634	59.266				1.64282	1.68731	1.12887	0.608709	2637	923.3	885.4	908.6	952.2	1682.5	1851.6	1362.3	1309
249759_at	AT5G24380	YSL2 (YELLOW STRIPE LIKE 2); oligopeptide transporter	3.48579	1.47333e-08	1.32461e-08	0.999999	0.999994						1.93288	3.48579		1.20622	At5g24380	-	0	0	0	0	0	759.51	0	0	583.274	0	532.32													524.6	571.7	619	679.2	426.9	423.2	374.2	473.6
255587_at	AT4G01480	inorganic pyrophosphatase, putative (soluble) / pyrophosphate phospho-hydrolase, putative / PPase, putative	3.47286	8.0963e-09	4.30184e-10	1	1	1.21682	1.05367	1.73574	1.14484	1.78027	2.89004	3.47285	0.644719	1.29483	At4g01480	3	329.851	598.578	2051.52	2278.07	310.08	707.58	281.46	1277.82	1294.78	4308.36	3425.59	14.4794	26.2757	90.0552	100				0.900552	0.262757	0.144794	1.11043	951	4364.6	6159.7	3722.4	5390.8	8433.5	7519.7	4704.3	5817.9
252984_at	AT4G37990	ELI3-2 (ELICITOR-ACTIVATED GENE 3)	3.43487	1.06851e-08	2.53055e-09	1	0.999998	1.20839	1.13635	1.13897	0.979065	1.10029	1.85768	3.43487	1.12232	1.51243	At4g37990	19	141.683	181.319	1896.41	667.759	0	0	0	0	0	0	0	7.4711	9.56112	100	35.2116				2.83997	0.271533	0.212177	0.352116	1920	2142.4	2192.2	1559.3	2516.9	2337.4	3065.1	2449.6	2194.4
261786_at	AT1G15990	ATCNGC7 (CYCLIC NUCLEOTIDE GATED CHANNEL 7); calmodulin binding / cyclic nucleotide binding / ion channel	3.42762	9.26527e-07	3.06706e-06	0.999901	0.999433	1.14176	1.09981	1.18956	1.07801	1.18215	1.81982	3.42762	0.973886		At1g15990	2	0	0	500.95	254.458	0	0	0	0	0	0	0	0	0	100	50.7952				1.96869	0	0	0.507952		759.8	718.1	572.8	850.8	744	1053.9	763.4	865.9
250185_at	AT5G14310	similar to unknown protein [Arabidopsis thaliana] (TAIR:AT3G27320.1); similar to CXE carboxylesterase [Actinidia deliciosa] (GB:ABB89022.1); contains InterPro domain Esterase/lipase/thioesterase; (InterPro:IPR000379); contains InterPro domain Alpha/beta h	3.41857	9.49919e-07	9.61733e-06	0.999745	0.998548	1.05452	0.899126	1.24275	0.79857	1.43877	2.3507	3.41857	0.760818		At5g14310	6	207.268	224.435	372.473	271.966	142.89	161.59	174.94	143.075	309.966	416.822	258.69	55.6467	60.2556	100	73.0165				1.36955	0.825232	0.76211	0.730165		704.9	562.1	666.3	414	756.7	894.3	653.5	407.4
246968_at	AT5G24870	zinc finger (C3HC4-type RING finger) family protein	3.41785	3.34122e-09	1.1993e-09	1	0.999999	1.00641	0.956154	1.6366	0.986206	1.8891	2.4433	3.41785	1.08802	1.18673	At5g24870	2	136.632	204.167	1224.43	848.38	53.86	157.5	0	166.725	155.465	169.764	358.25	11.1588	16.6744	100	69.2875				1.44326	0.240656	0.161051	0.692875	1482	2298.1	2646.1	2364.1	2333.2	3023.1	3324.3	1822	2002.9
245609_at	AT4G14370	disease resistance protein (TIR-NBS-LRR class), putative	3.41348	7.80406e-08	3.46118e-08	0.999997	0.999986	1.01923	0.7673	1.41554	1.1254	1.2885	2.00569	3.41348	0.870005	1.34754	At4g14370	18	55.1636	102.375	239.557	51.5078	0	0	0	0	0	0	0	23.0273	42.7353	100	21.5013				4.65088	1.98757	1.07097	0.215013	3125	681.8	707.1	558.6	487	1047.9	1095.8	945.7	758.6
252022_at	AT3G52930	fructose-bisphosphate aldolase, putative	3.41083	6.07907e-07	1.22217e-05	0.99969	0.998232	1.26664	1.19152	0.875331	0.80079	0.746507	2.20465	3.41083	1.10962		At3g52930	31	2263.58	1963.23	0	2497.34	2280.04	1674.08	2847.94	2663.64	5364.38	6920.71	3577.14	90.6396	78.6128	0	100				0	0.786128	0.906396			575.8	535.3	572	473.2	818.9	866.2	933.7	607.9
258925_at	AT3G10420	sporulation protein-related	3.39876	5.30284e-05	0.000729177	0.991121	0.953283			1.40362	1.26386	1.52181	1.48443	3.39876	1.21623		At3g10420	20	0	0	266.176	0	0	961.84	458.03	398.825	0	0	902.6	0	0	100	0							0		251.3	293.8	149.8	301	462.6	344.9	250.8	476.3
251964_at	AT3G53370	DNA-binding S1FA family protein	3.39032	6.78914e-07	5.57826e-08	0.999996	0.999979	0.790065	0.99479	1.36193	1.15965	0.933778	4.02238	3.39032		0.92693	At3g53370	5	761.648	781.085	1051.68	551.905	0	153.04	122.68	0	226.018	289.039	0	72.4216	74.2698	100	52.4782				1.90555	1.41525	1.38003	0.524782	2780	444	632.7	738.4	617.3	806.6	439.7	575.7	485.5
247488_at	AT5G61820	similar to hypothetical protein [Trifolium pratense] (GB:BAE71234.1); contains InterPro domain Stress up-regulated Nod 19; (InterPro:IPR011692)	3.37322	2.53547e-08	3.06892e-08	0.999998	0.999987	1.10814	0.99657	1.09857	1.01455	0.846367	1.58445	3.37321	0.726828	1.38613	At5g61820	3	266.182	348.64	983.951	1453.41	750.18	1174.31	259.15	873.633	4188.76	218.559	2017.81	18.3143	23.9878	67.6995	100				0.676995	0.239878	0.183143	1.47712	2574	1160.7	1391.8	1255.6	1039.9	788.5	797.5	919.6	545.1
254462_at	AT4G20150	similar to unknown protein [Phytophthora infestans] (GB:AAY43427.1); similar to Os07g0498300 [Oryza sativa (japonica cultivar-group)] (GB:NP_001059709.1)	3.36994	8.61379e-07	1.26659e-07	0.999993	0.999959	1.15019	1.40404	0.978711	1.10136	1.06236	2.56316	3.36994	1.15758	1.50534	At4g20150	25	1772.28	2032.51	1920.46	1089.57	3086.04	2208.72	2368.34	2078.44	3688.14	4026.17	1800.91	87.1968	100	94.4873	53.607				1.76259	1.86543	1.62659	0.567346	2790	973.3	1231.5	1281.2	1410.2	974.2	1163.5	1406.2	999.4
247194_at	AT5G65480	similar to unknown protein [Arabidopsis thaliana] (TAIR:AT4G38060.2); similar to unknown [Lycopersicon esculentum] (GB:AAK84476.1)	3.36968	2.15049e-08	4.51373e-09	1	0.999997	1.26976	1.06818	1.38159	1.12537	1.55278	2.39804	3.36968	0.909405	1.31804	At5g65480	6	523.575	367.072	797.489	649.398	694.26	2152.96	1630.78	2703.89	909.797	1390.73	499.22	65.653	46.0285	100	81.4303				1.22804	0.56525	0.806247	0.814303	2124	1748.7	1786.3	1665.9	1307.9	3459.4	4105.9	3005.5	3156.8
266717_at	AT2G46735	unknown protein	3.33676	1.85153e-05	2.82671e-05	0.99938	0.996486	1.57588	1.36334				3.80657	3.33676		1.343	At2g46735	-	0	0	0	0	0	152.47	0	0	0	0	0													239.3	250.8	166.3	257.7	76.4	22.1	53.2	28.7
265489_at	AT2G15640	F-box family protein	3.3345	5.59118e-08	9.60319e-08	0.999994	0.999967	1.64347	2.44718	1.55134	1.63122	1.85762	4.33778	3.3345	0.758214	1.09435	At2g15640	2	0	0	213.94	178.25	0	0	0	0	0	0	0	0	0	100	83.3179				1.20022	0	0	0.833179	2699	1156.3	1167.9	1999	1461.8	1124.8	786.3	1195.8	813.7
266225_at	AT2G28900	OEP16 (OUTER ENVELOPE PROTEIN 16); protein translocase	3.33148	3.37313e-06	1.27657e-05	0.999678	0.998167						1.92674	3.33148			At2g28900	29	879.375	847.023	350.235	0	922.68	1519.04	1673.8	659.441	330.433	80.8423	101.92	100	96.321	39.8277	0							0		333.6	172.8	257.4	218.4	212.8	343	301.7	96.7
262536_at	AT1G17100	SOUL heme-binding family protein	3.32665	8.70427e-07	2.98645e-06	0.999903	0.999445	1.05978	1.14525	1.2897	0.718767	1.00111	2.36702	3.32665		1.19246	At1g17100	27	542.683	601.087	380.865	0	2166.32	1302.76	1204.12	722.786	160.488	0	0	90.2836	100	63.3627	0							0		523.4	437.5	500.7	537.7	509.6	419.5	258.3	259.5
262295_at	AT1G27650	ATU2AF35A; RNA binding	3.32652	6.86861e-06	1.68493e-06	0.999939	0.999654	0.633913	1.00846	1.19486	0.680611	1.15012	2.37196	3.32652	0.496358	1.07455	At1g27650	34	136.97	0	170.056	0	124.8	195.5	210.35	130.388	189.707	208.943	203.51	80.5438	0	100	0							0	3509	258.9	265.6	449.7	384.7	515.7	469.7	202.5	358.8
252493_at	AT3G46750	similar to unknown protein [Arabidopsis thaliana] (TAIR:AT3G28770.1); similar to IMP dehydrogenase/GMP reductase [Medicago truncatula] (GB:ABD33138.1)	3.32276	3.60413e-09	6.53003e-09	0.999999	0.999996	1.47768	1.43194	1.77408	1.153	1.96311	2.39197	3.32276	0.781994	1.13315	At3g46750	2	0	367.969	2754.46	1837.18	0	0	0	0	0	0	0	0	13.359	100	66.6986				1.49928	0.20029	0	0.666986	1097	3888.2	5507.6	3919.2	5185.8	6410.4	5298.9	3272.3	4337.7
260129_at	AT1G36380	similar to unknown protein [Oryza sativa (japonica cultivar-group)] (GB:BAD15488.1)	3.30313	3.87384e-05	4.53664e-05	0.999085	0.994831	0.883467	1.06008	1.48886	0.802078	1.42702	2.23782	3.30313	0.709951	0.975802	At1g36380	25	254.498	277.252	188.619	152.588	392.74	597.16	299.89	467.764	427.83	326.981	494.05	91.7928	100	68.0318	55.0357				1.23614	1.817	1.66788	0.80897	3589	233.5	228.2	224	330	668.3	521	292.1	348.6
267019_at	AT2G39130	amino acid transporter family protein	3.30157	7.70072e-09	6.22464e-09	0.999999	0.999997	1.01745	1.00835	1.29267	0.954579	1.08393	2.40923	3.30157	0.974803	1.51379	At2g39130	2	114.494	278.894	920.591	608.879	192.62	261.43	218.59	134.971	233.772	577.971	131.83	12.437	30.2952	100	66.14				1.51194	0.458046	0.188041	0.6614	1684	1710	2138.9	1849.8	1964.7	1819.2	1510.6	1225.3	1233.6
265811_at	AT2G18080	EDA2 (embryo sac development arrest 2); serine-type peptidase	3.30152	2.25388e-08	1.15986e-08	0.999999	0.999994	1.38693	1.28588	1.55584	1.17617	1.69554	2.21185	3.30152	1.08977	1.41002	At2g18080	2	0	0	1033.05	500.779	0	0	0	0	0	0	0	0	0	100	48.4756				2.0629	0	0	0.484756	1761	2237.8	2807.7	2076.8	2601.1	2423.8	1961.8	1693.5	1621.9
260570_at	AT2G43710	SSI2 (fatty acid biosynthesis 2); acyl-[acyl-carrier-protein] desaturase	3.29801	2.14386e-05	5.15135e-05	0.998984	0.994268	0.664502	1.05628				2.05227	3.29801		2.43668	At2g43710	29	369.54	405.654	159.419	0	357.29	1138.91	817.91	306.378	360.108	221.321	423.21	91.0975	100	39.2994	0							0		131.7	175.3	229.8	258.2	128.2	147.2	180.3	162
264525_at	AT1G10060	ATBCAT-1; branched-chain-amino-acid transaminase/ catalytic	3.2942	2.14491e-05	8.58125e-05	0.998455	0.991332							3.2942			At1g10060	17	0	0	0	259.411	0	0	0	223.791	0	0	0	0	0	0	100				0	0	0			128.9	41.5	181.8	178.8	178.9	254.1	44.7	84.1
264761_at	AT1G61280	Identical to Probable phosphatidylinositol N-acetylglucosaminyltransferase subunit P (EC 2.4.1.198) [Arabidopsis Thaliana] (GB:O64792); similar to unknown protein [Arabidopsis thaliana] (TAIR:AT2G39440.1); similar to Os03g0640300 [Oryza sativa (japonica c	3.28643	1.23228e-05	3.12313e-05	0.999327	0.996188	1.14091	1.31242	1.08207	1.1712	0.94217	2.00317	3.28643	0.840116	1.69105	At1g61280	27	196.049	179.284	197.228	0	175.22	0	0	0	103.073	117.926	135.97	99.4022	90.9016	100	0							0	3815	337.2	423.1	322.8	551.8	544.7	544.3	747.4	431.3
264367_at	AT1G03350	BSD domain-containing protein	3.28502	1.98059e-06	2.27516e-06	0.999922	0.999556	0.95271	0.815316	1.4791	1.09914	1.61209	2.18085	3.28502	1.10609	1.40324	At1g03350	25	540.605	596.375	444.396	156.227	319.24	375.83	396.46	323.255	497.871	429.894	455.49	90.6485	100	74.5163	26.1961				2.84455	3.81736	3.46037	0.351549		453.8	483	421.8	379.9	557.3	967.5	604.7	528.4
250245_at	AT5G13690	alpha-N-acetylglucosaminidase family / NAGLU family	3.24718	1.58157e-05	5.24131e-05	0.99897	0.994187							3.24718			At5g13690	29	325.036	327.346	0	0	506.96	222.35	276.68	271.591	150.915	0	0	99.2945	100	0	0									13.5	54.2	177	156.7	332.9	87.1	263.8	142.7
256894_at	AT3G21870	CYCP2;1 (cyclin p2;1); cyclin-dependent protein kinase	3.24342	1.56475e-05	8.77513e-05	0.998426	0.991175	1.28647	2.26694					3.24342		1.42599	At3g21870	6	316.893	294.307	391.877	384.575	392.27	372.2	212.38	393.904	0	0	208.77	80.8653	75.1017	100	98.1367				1.01899	0.765276	0.824007	0.981367		342.2	290.1	510	604.2	16.3	65.8	25.6	173.9
259300_at	AT3G05100	similar to hypothetical protein WH5701_03239 [Synechococcus sp. WH 5701] (GB:ZP_01084496.1); similar to Os07g0667400 [Oryza sativa (japonica cultivar-group)] (GB:NP_001060575.1); contains InterPro domain Methyltransferase type 12; (InterPro:IPR013217); co	3.23817	4.7874e-06	7.3508e-06	0.999796	0.998835	1.04891	1.13209	1.5742	0.771254	1.75533	1.54573	3.23817	1.00387	1.43777	At3g05100	20	0	0	695.147	0	383.29	327.27	280.04	240.903	230.819	172.401	210.45	0	0	100	0							0		612.7	605.4	504.1	810.6	1078.8	908	312	661.4
253063_at	AT4G37640	ACA2 (CALCIUM ATPASE 2); calmodulin binding	3.23144	2.09797e-07	1.53694e-08	0.999999	0.999993	1.04976	1.07979	1.36388	1.24202	1.332	2.592	3.23144	0.957851	1.35953	At4g37640	19	488.363	580.662	1975.81	934.371	360.04	343.8	393.79	594.212	616.769	1694.08	700.56	24.7171	29.3885	100	47.2906				2.11459	0.621446	0.522665	0.472906	1841	1710.1	1971.3	1609.8	2176.9	1885.6	1793.2	1434.5	1915.6
258210_at	AT3G13920	EIF4A1 (eukaryotic translation initiation factor 4A-1); ATP-dependent helicase	3.21714	1.48327e-08	3.74771e-09	1	0.999998	0.996235	0.942182	1.02807	0.982965	1.16609	2.65866	3.21714	1.09903	1.40328	At3g13920	25	1337.92	1419.89	1398.06	686.826	1492.95	1713.82	2338.26	2267.78	2023.76	2486.68	1206.34	94.227	100	98.4626	48.3717				2.03554	2.06732	1.94798	0.49127	1931	2019.1	2002.5	1931.5	1871.9	2609.1	2635.4	2354.5	2659.9
266663_at	AT2G25790	leucine-rich repeat transmembrane protein kinase, putative	3.21462	6.75631e-08	6.85102e-08	0.999996	0.999975	1.11159	1.50711	1.39541	1.13526	1.3122	2.44257	3.21462	0.858499	1.07789	At2g25790	19	0	0	771.21	310.277	78.79	0	0	105.344	276.421	157.607	454.79	0	0	100	40.2325				2.48555	0	0	0.402325	1945	1041.8	1600.9	1683.9	1899.1	1837.2	1945.9	1286.5	1791.3
258726_at	AT3G11745	unknown protein	3.21297	0.000185951	0.000318056	0.995479	0.975363	1.59723		1.1486	1.1953	1.73932	3.58847	3.21297			At3g11745	6	154.09	145.29	151.928	137.561	94.19	150.7	82.22	135.488	105.591	68.4656	151.27	100	94.2887	98.5963	89.2732				1.10443	1.05618	1.12016	0.905442		189.8	237.3	233.7	153.4	265.4	140.4	177.4	244.9
256076_at	AT1G18060	similar to unnamed protein product [Ostreococcus tauri] (GB:CAL52789.1); similar to Os01g0120500 [Oryza sativa (japonica cultivar-group)] (GB:NP_001041868.1)	3.21079	3.81071e-05	0.000119576	0.997971	0.988676		1.25521				1.5617	3.21079		2.46817	At1g18060	25	74.6959	131.808	101.454	58.5819	762.69	2093.17	1464.81	471.561	203.607	181.974	84.46	56.6705	100	76.9717	44.4451				1.73184	2.24997	1.27507	0.577421		140.3	228.7	242.1	161.2	161.2	123.7	165.2	168.7
246337_at	AT3G44910	ATCHX12 (cation/H+ exchanger 12); monovalent cation:proton antiporter	3.20984	3.65403e-05	0.000117262	0.998003	0.988853						3.02077	3.20984			At3g44910	-	0	0	0	0	0	0	0	0	0	0	0													183.6	66.6	108.5	15.9	263.2	132	191.4	123.6
247232_at	AT5G64940	ATATH13 (ABC2 homolog 13)	3.20164	9.45541e-05	0.000459354	0.993899	0.967197							3.20164			At5g64940	32	109.513	151.62	0	99.2522	351.86	1203.97	858.27	345.053	268.021	217.865	157.14	72.2284	100	0	65.4611				0	1.52762	1.10338			133.8	121.3	95.4	104.2	60.1	110.3	170.9	36.5
247861_at	AT5G58160	actin binding	3.19938	7.31098e-06	3.82037e-06	0.999881	0.99932	1.28009	1.03482	1.11148	0.944602	1.11555	2.52832	3.19938	1.16301	1.64889	At5g58160	6	125.569	153.592	176.164	133.777	0	0	0	0	89.9426	151.209	0	71.2796	87.1869	100	75.9389				1.31685	1.14812	0.938644	0.759389		522.3	779.3	625.4	426.8	553.8	427.3	445.6	388.2
261979_at	AT1G37130	NIA2 (NITRATE REDUCTASE 2)	3.18927	1.96553e-05	3.69113e-05	0.999228	0.995631	0.903886	1.14563	1.01146	0.822443	0.953644	1.36689	3.18927	0.854816	1.25714	At1g37130	29	144.692	186.792	89.1878	0	2183.96	3264.38	3031.76	4855.6	2654.66	1852.02	4562.17	77.4616	100	47.747	0							0		166.1	266.5	265.2	283.1	248.3	343	264.2	216.6
264931_at	AT1G60590	polygalacturonase, putative / pectinase, putative	3.18107	4.0194e-06	6.90055e-06	0.999806	0.998894	1.2981	1.47026	1.03546	1.25538	0.980439	2.49465	3.18107	1.02344	1.26101	At1g60590	-	0	0	0	0	243.26	0	195.34	0	0	0	0													580.6	829.4	847.5	749.5	1021.7	1270.4	1260.2	1518.7
255909_at	AT1G18040	AT;CDCKD;3/CAK2AT/CDKD1;3 (CYCLIN-DEPENDENT KINASE D1;3); kinase/ protein kinase	3.17455	7.03587e-07	1.27381e-06	0.999952	0.999725	0.840937	0.718773	1.11817	0.980498	0.944384	1.59472	3.17455	1.09295	1.40294	At1g18040	6	266.197	236.62	240.761	225.704	165.78	0	148.89	0	148.236	0	0	100	88.8894	90.4447	84.7885				1.06671	1.04837	1.17941	0.937463		657.8	691.4	555.9	597.3	646.5	901.6	677.3	680.2
248160_at	AT5G54470	zinc finger (B-box type) family protein	3.17082	3.52767e-06	4.3074e-06	0.999869	0.99925			2.06117			2.16532	3.17082			At5g54470	2	0	0	491.023	236.139	0	0	0	0	0	0	0	0	0	100	48.0913				2.07938	0	0	0.480913		217.5	145.6	322.1	272.2	474.7	596.9	344.6	124.2
261770_at	AT1G76140	prolyl oligopeptidase	3.15189	3.4697e-08	6.59371e-09	0.999999	0.999996	1.07424	1.14182	1.26478	1.14028	1.26181	2.55854	3.15189	1.00047	1.36628	At1g76140	5	777.961	667.46	1129.32	704.007	702.84	613.88	747	473.075	763.833	1072.74	676.12	68.8879	59.103	100	62.3393				1.60412	0.948086	1.10505	0.623393	1428	2312.9	2353.9	2230.9	2729.5	2954.9	2785.7	2385.8	2789.7
245956_s_at	AT5G28540	[AT5G42020, BIP (LUMINAL BINDING PROTEIN); ATP binding];[AT5G28540, luminal binding protein 1 (BiP-1) (BP1)]	3.13911	5.1476e-08	3.0707e-08	0.999998	0.999987	1.46365	1.35475	0.902883	1.02616	1.16993	2.49954	3.13911	1.16228	1.22962	At5g28540	3	1457.56	1763.74	3237.93	5098.11	728.04	1375.74	2829.9	815.566	2690.06	3471.72	5179.4	28.5902	34.5961	63.5125	100				0.635125	0.345961	0.285902	1.57449	2307	1038.6	950.5	1004.1	837	900	994.7	1005.5	1147.9
245427_at	AT4G17550	transporter-related	3.13476	6.84643e-08	6.22093e-08	0.999996	0.999977	1.08929	0.819993	1.21136	0.998573	1.2183	2.25765	3.13476	0.940745	1.19982	At4g17550	2	131.665	242.518	1260.2	1388.2	0	304.59	174.42	131.595	165.645	305.553	141.3	9.48455	17.4699	90.7795	100				0.907795	0.174699	0.0948455	1.10157	1187	4494	3856.3	3416.2	2869.7	4283.6	4547.6	3778.4	3501.5
256827_at	AT3G18570	glycine-rich protein / oleosin	3.13319	9.25291e-08	1.0515e-07	0.999994	0.999965	0.929615	1.24065	0.715119	0.683689	0.834878	3.0988	3.13319	0.772781	1.11685	At3g18570	19	48.8439	308.255	1536.48	561.288	0	0	0	0	0	0	0	3.17895	20.0624	100	36.5308				2.73742	0.549191	0.0870211	0.365308	2863	511	475.6	587.5	729.2	549.9	553.6	493.5	561.5
247011_at	AT5G67590	FRO1 (FROSTBITE1)	3.12477	1.11896e-07	1.84401e-07	0.99999	0.999944	1.01555	1.32456	0.87848	0.949257	0.829114	2.72561	3.12477	1.05138	1.47637	At5g67590	25	1310.42	1416.66	1737.8	630.061	1418.11	1015.46	1310.01	819.184	2350.68	2446.53	1244.62	75.4071	81.5208	100	36.2563				2.75814	2.24846	2.07983	0.362563	2895	727.7	930.7	954.9	1208.1	778.7	751.7	716.4	937.3
250972_at	AT5G02840	myb family transcription factor	3.12353	2.5754e-08	8.44904e-09	0.999999	0.999996	1.17724	1.08937	1.13276	0.855724	1.09571	2.3003	3.12353	1.06325	1.54958	At5g02840	3	172.054	194.661	427.584	497.646	611.36	901.58	501.16	1253.88	393.499	318.671	277.85	34.5735	39.1165	85.9215	100				0.859215	0.391165	0.345735	1.16385	2120	1648.1	2131.2	1711.5	1785.7	4520.4	4195.4	3177.9	3406.3
266646_at	AT2G29700	ATPH1 (ARABIDOPSIS THALIANA PLECKSTRIN HOMOLOGUE 1)	3.10105	3.01215e-05	8.22168e-05	0.998508	0.991627			0.936528			1.78184	3.10105	0.64773		At2g29700	29	680.658	623.898	257.861	107.498	1005.66	1187.13	851.56	1102.04	1281.71	1353.27	543.15	100	91.661	37.8842	15.7932				2.39876	5.80382	6.33183	0.416882		215.9	225.2	225.8	279.8	270.3	235.8	331.1	230
263279_x_at	AT3G47260	[AT3G47260, Ulp1 protease family protein];[AT2G14130, Ulp1 protease family protein]	3.09097	5.33546e-05	0.000314889	0.995516	0.975556						2.93424	3.09097			At3g47260	-	0	0	0	0	0	0	0	0	0	0	661.98													170	213	282.9	285.9	244.6	295	199	250.2
267239_at	AT2G02510	similar to unknown protein [Arabidopsis thaliana] (TAIR:AT1G14450.1); similar to unknown protein [Oryza sativa (japonica cultivar-group)] (GB:BAD15588.1)	3.08743	8.01987e-08	1.67968e-07	0.999991	0.999948	1.18516	1.57813	1.20404	1.01182	1.29925	2.09701	3.08743	0.999191	1.49068	At2g02510	5	1160.93	1283.3	1483.37	847.467	1175.92	1105.94	1309.63	838.294	1605.82	2304.39	2239.43	78.2633	86.5124	100	57.1314				1.75035	1.51427	1.36988	0.571314	3055	624	720.8	767.3	1023.4	960.5	903.6	953.9	612.6
256042_at	AT1G07220	similar to unknown protein [Arabidopsis thaliana] (TAIR:AT5G23850.1); similar to OSIGBa0159I10.7 [Oryza sativa (indica cultivar-group)] (GB:CAH67462.1); similar to Os02g0642700 [Oryza sativa (japonica cultivar-group)] (GB:NP_001047557.1); similar to Lipop	3.07939	1.49033e-06	7.57718e-06	0.999791	0.998806		1.41102	1.19591		1.41133	2.18758	3.07939		1.59175	At1g07220	18	290.087	293.649	1233.87	346.301	0	151.22	0	251.257	216.479	105.465	511.09	23.5104	23.799	100	28.0663				3.56299	0.847956	0.837673	0.280663		583.1	489.4	588.7	573.7	630.2	620	435.1	649.8
260154_at	AT1G52740	histone H2A, putative	3.07887	2.026e-05	0.000142508	0.997657	0.986965			1.66575	1.48097	1.30352	3.66857	3.07887	1.41589		At1g52740	25	1413.18	1369.51	684.279	255.693	2383.99	1588.09	1748.24	3601.23	1904.81	1037.12	1862.17	100	96.9095	48.4211	18.0934				2.67618	5.35607	5.52688	0.373667		377.4	192.1	234.6	178.3	520.5	753.3	584.7	547.8
246915_at	AT5G25880	ATNADP-ME3 (NADP-MALIC ENZYME 3); malate dehydrogenase (oxaloacetate-decarboxylating) (NADP+)/ malic enzyme/ oxidoreductase, acting on NADH or NADPH, NAD or NADP as acceptor	3.0665	6.74427e-08	1.02915e-07	0.999994	0.999965	1.17622	1.32922	1.36711	1.20178	1.87887	4.31728	3.0665	1.17897	1.3359	At5g25880	19	0	440.873	2878.95	968.905	0	0	0	0	0	262.542	0	0	15.3136	100	33.6547				2.97135	0.455021	0	0.336547	1241	2246.5	3096.6	2716.1	3322	1792.3	1625.2	1471.1	1533.1
245416_at	AT4G17350	similar to unknown protein [Arabidopsis thaliana] (TAIR:AT5G47440.1); similar to hypothetical protein 40.t00010 [Brassica oleracea] (GB:ABD65135.1); similar to hypothetical protein 31.t00035 [Brassica oleracea] (GB:ABD65121.1); contains InterPro domain Pl	3.06196	1.93245e-06	2.0416e-06	0.999929	0.999594	1.1315	1.22193	1.21849	1.21737	1.56292	1.58969	3.06196	0.588987	1.45669	At4g17350	1	0	53.3705	171.118	253.359	102.36	143.74	135.11	184.072	215.431	384.111	0	0	21.0652	67.5397	100				0.675397	0.210652	0	1.48061	3530	429.3	306.4	453.6	340.9	469.8	833.5	750.9	551.2
265761_at	AT2G01330	transducin family protein / WD-40 repeat family protein	3.0523	1.84145e-07	2.38503e-08	0.999998	0.99999	1.27665	1.05682	1.71599	1.16125	1.8981	2.20437	3.0523	1.03232	1.4466	At2g01330	18	539.876	826.979	1811.31	795.092	121.4	103.57	0	134.147	180.04	115.716	182.25	29.8059	45.6565	100	43.8961				2.27811	1.0401	0.679011	0.438961	1249	3941.4	4001.4	2961.6	3613.5	5409.6	4655.2	3269	3542.1
259339_at	AT3G03900	adenylylsulfate kinase, putative	3.03888	1.99625e-08	5.60295e-09	1	0.999997	1.04783	0.927313	1.15434	1.02377	1.43156	1.9068	3.03888	0.753832	1.22258	At3g03900	18	740.519	1064.7	2236.7	990.596	305	235.77	272.26	260.842	200.299	262.995	365.51	33.1076	47.6012	100	44.2882				2.25794	1.07481	0.747549	0.442882	1288	2983.8	2659.9	2478.5	2516.1	3719.2	3583.3	3325.5	3151
259334_at	AT3G03790	ankyrin repeat family protein / regulator of chromosome condensation (RCC1) family protein	3.0344	5.21951e-07	1.18858e-07	0.999993	0.999961	0.906439	0.729757	1.2381	0.829591	1.20251	3.04744	3.0344			At3g03790	22	0	334.498	460.523	0	0	197.78	161.84	0	162.718	130.298	716.57	0	72.6344	100	0							0		596	585	508.7	442.1	829.1	698.1	508.6	514.7
245394_at	AT4G16450	similar to Os08g0431500 [Oryza sativa (japonica cultivar-group)] (GB:NP_001061863.1); similar to unknown protein [Oryza sativa (japonica cultivar-group)] (GB:BAC99342.1)	3.03267	3.78062e-07	2.23258e-07	0.999989	0.999935	0.903929	1.01981	1.08868	0.628421	0.714737	2.38874	3.03267	0.935225	1.1673	At4g16450	27	1559.45	1775.31	1425.04	0	1951.96	1271.58	1660.4	910.234	2186.16	2658.01	946.04	87.841	100	80.2696	0							0	3124	400.8	653	558.5	630.4	575.3	665.8	449	267.4
262287_at	AT1G68660	similar to Os08g0432500 [Oryza sativa (japonica cultivar-group)] (GB:NP_001061868.1); similar to ATP-dependent Clp protease adaptor protein ClpS [Trichodesmium erythraeum IMS101] (GB:YP_720956.1); contains InterPro domain ATP-dependent Clp protease adapto	3.03225	1.05932e-06	3.87953e-06	0.99988	0.999312	0.955128	0.692187				1.92409	3.03225		1.21938	At1g68660	25	436.249	425.478	275.454	192.018	869.97	2096.24	949.36	1076.8	257.598	246.596	436.52	100	97.5311	63.1415	44.0156				1.43453	2.21583	2.27192	0.697095		300.9	488.8	292.9	279.4	368.8	316.4	445.7	425.9
259824_at	AT1G66240	ATX1; metal ion binding	3.03039	0.00011087	0.000600089	0.992419	0.959715	1.10835	1.46224	0.83871	1.29748	1.24823	1.73332	3.03039			At1g66240	27	955.233	1109.64	1258.14	0	1961.23	1756.34	1717.83	1689.6	3055.16	2215.07	3033.03	75.9242	88.1969	100	0							0		491.2	450.9	568.1	674.8	307.7	571.1	834.3	525.2
258948_at	AT3G01910	SOX (SULFITE OXIDASE); sulfite oxidase	3.01156	1.3122e-08	2.7955e-09	1	0.999998	0.935372	0.871166	1.0946	0.922512	1.19836	1.8627	3.01156	1.05549	1.24928	At3g01910	5	516.281	541.891	673.461	370.339	575.13	1089.22	1166.8	871.49	845.275	1268.42	588.21	76.6609	80.4637	100	54.9905				1.81849	1.46323	1.39407	0.549905	1825	2155.8	2070.4	2076.8	1859.3	2337	2448.9	1959.7	2073.8
251945_at	AT3G53520	UXS1 (UDP-GLUCURONIC ACID DECARBOXYLASE 1); catalytic	3.01062	5.40736e-05	0.000269433	0.996052	0.978375		1.69689				1.87623	3.01062			At3g53520	5	640.565	882.97	1232.32	238.489	436.76	476.37	619.91	860.427	606.879	564.8	834.22	51.9804	71.651	100	19.3528				5.16721	3.70235	2.68593	0.193528		83	148.7	221.1	188.7	103.6	352	214.2	291.5
253814_at	AT4G28290	unknown protein	3.00795	4.38407e-06	5.50694e-06	0.999839	0.999082	1.14505	1.20857	0.979196	0.953376	1.10646	1.87179	3.00795	0.782879	1.21308	At4g28290	19	0	107.559	829.914	361.183	662.78	389.7	76.79	252.28	283.949	219.817	66.47	0	12.9603	100	43.5206				2.29776	0.297796	0	0.435206		725.7	431.6	602.5	619	1022.4	1105.1	1039.4	1032
251562_at	AT3G57890	tubulin-specific chaperone C-related	3.00439	1.19476e-05	3.55275e-06	0.999888	0.99936	1.00546	1.13494				1.54415	3.00439	1.04523		At3g57890	25	450.879	501.291	505.217	220.341	282.02	330.73	448.64	325.514	367.237	412.793	336.47	89.2445	99.2227	100	43.6132				2.29288	2.27506	2.04627	0.436132		743.2	767.1	859.9	844.9	649.7	668.3	688.3	625.2
259081_at	AT3G05030	NHX2 (sodium proton exchanger 2); sodium:hydrogen antiporter	3.00196	3.90565e-08	3.88453e-08	0.999997	0.999985	1.11589	0.840234	1.51194	1.19536	1.52259	2.40308	3.00195	0.962389	1.17273	At3g05030	6	260.204	336.062	711.709	408.49	129.5	583.83	311.16	286.144	120.962	128.078	227.62	36.5604	47.219	100	57.3956				1.74229	0.822694	0.636989	0.573956	2749	1292.8	1054.7	807.7	959.9	1056.4	1329.6	953.5	932.9
246058_at	AT5G08430	SWIB complex BAF60b domain-containing protein / plus-3 domain-containing protein / GYF domain-containing protein	2.99959	1.60695e-06	1.61061e-06	0.999942	0.999666	1.22272	0.955992	1.97755	1.54842	1.83276	1.58978	2.99959	0.777638	1.52266	At5g08430	5	249.162	256.01	341.988	177.285	186.02	212.94	227.95	307.623	263.593	246.384	120.71	72.8569	74.8595	100	51.8394				1.92903	1.44407	1.40544	0.518394	3321	510.6	723	521.8	442.7	799.1	636.4	492.1	631.9
247129_at	AT5G66150	glycosyl hydrolase family 38 protein	2.9807	0.000121765	0.000321386	0.99544	0.975161						1.23203	2.9807			At5g66150	22	0	181.823	516.306	0	0	0	0	0	0	0	109.35	0	35.2162	100	0							0		347	290.7	154.4	294.3	202.4	395.7	293	248.6
259146_at	AT3G10370	glycerol-3-phosphate dehydrogenase, putative	2.97914	2.76499e-08	1.09095e-08	0.999999	0.999995	1.01715	1.04683	1.1961	0.937043	1.2021	2.52563	2.97914	1.6111	1.37491	At3g10370	18	229.798	461.239	815.665	383.336	128.25	270.82	239.78	0	345.653	352.239	349.31	28.1731	56.5476	100	46.9967				2.12781	1.20323	0.59947	0.469967	1839	1565.6	1577.6	1529	1705.9	1351.6	1559	1075.6	1204.6
258429_at	AT3G16620	ATTOC120 (Arabidopsis thaliana translocon outer complex protein 120); GTP binding / protein translocase	2.97828	0.000241773	0.000803877	0.990392	0.949716						2.9837	2.97828			At3g16620	27	301.08	317.565	216.483	0	206.09	156.13	165.7	186.214	231.136	166.761	193.7	94.8091	100	68.1698	0							0		149.6	192.9	184.1	122.1	191	208.8	153.3	175.6
254099_at	AT4G25130	peptide methionine sulfoxide reductase, putative	2.97124	1.15666e-05	1.73205e-05	0.999586	0.997646	0.986782	1.14697	1.47677	1.38742	1.82642	1.5868	2.97124	0.607903	1.52261	At4g25130	25	435.717	508.283	329.178	217.368	1804.77	1622.68	1731.13	690.477	815.668	827.6	578.03	85.7235	100	64.7628	42.7651				1.51438	2.33836	2.00452	0.660334		325.8	301.3	374.2	354.7	696	543.6	536.1	628.5
258568_at	AT3G04470	similar to ankyrin repeat family protein [Arabidopsis thaliana] (TAIR:AT1G04780.1); similar to Os02g0810100 [Oryza sativa (japonica cultivar-group)] (GB:NP_001048467.1); similar to hypothetical protein [Oryza sativa (japonica cultivar-group)] (GB:BAC80109	2.9666	8.11756e-07	5.52713e-07	0.999976	0.999862	1.05035	1.07988	1.31425	1.07653	1.3435	1.56261	2.9666	0.926041	1.37291	At3g04470	25	401.512	390.836	386.442	337.697	401.54	328.73	517.51	340.69	357.636	468.183	352.75	100	97.3409	96.2467	84.1062				1.14435	1.15736	1.18897	0.873861	2882	857.1	797.1	873.8	826.9	1370.9	1145.1	1083.5	977.4
259342_at	AT3G03890	FMN binding	2.96528	7.10904e-06	1.63697e-05	0.999605	0.997753	0.955994	0.921384	1.60371	1.27952	1.5921	2.55905	2.96528	1.11531	1.32326	At3g03890	6	238.221	251.798	423.641	343.18	265.93	513.07	288.11	294.577	271.548	161.589	504.27	56.2318	59.4366	100	81.0074				1.23446	0.733719	0.694157	0.810074	3538	342.4	491.8	422.7	381.3	628.5	365.8	437.7	355.6
266971_at	AT2G39580	binding	2.95305	0.000224381	0.000503394	0.993427	0.964795	1.13417	0.993436	1.13845	0.842281	1.43186	4.15795	2.95305			At2g39580	37	198.85	0	0	0	0	0	165.66	287.362	100.187	0	285.19	100	0	0	0									354	233.5	248	266.6	238.5	340.4	240.6	187.7
246489_at	AT5G16050	GRF5 (GENERAL REGULATORY FACTOR 5); protein phosphorylated amino acid binding	2.94553	3.05855e-08	6.97821e-09	0.999999	0.999996	1.21835	1.12705	1.35534	1.01878	1.39234	2.23642	2.94553	0.96429	1.24483	At5g16050	5	585.703	537.908	1029.54	665.915	894.37	1009.92	869.89	1169.26	1219.89	1054.76	1930.18	56.8901	52.2476	100	64.6811				1.54605	0.807772	0.879546	0.646811	1660	2446.2	2831.8	2490.5	2392	3254.8	3174	2997.5	1834.9
249163_at	AT5G42740	glucose-6-phosphate isomerase, cytosolic (PGIC)	2.93997	1.95257e-06	1.17759e-06	0.999955	0.999742						2.13516	2.93997			At5g42740	28	369.783	474.202	654.33	0	295.87	355.03	434.29	210.866	533.02	884.624	765.6	56.5132	72.4713	100	0							0		928.9	1095.1	1080.7	1121.9	820.3	646.5	790	646.7
263796_at	AT2G24540	[AT2G24540, kelch repeat-containing F-box family protein]	2.90962	5.7746e-08	6.70779e-08	0.999996	0.999976	1.32958	1.42992	1.37602	1.03958	1.51976	1.66932	2.90962	1.13021	1.23196	At2g24540	2	0	0	805.775	624.285	514.62	501.33	0	0	244.536	470.325	0	0	0	100	77.4763				1.29072	0	0	0.774763	2048	1057.2	1020.4	1018.1	1216.3	1171.7	893.3	943.2	616.9
254346_at	AT4G21980	APG8A (autophagy 8A)	2.9051	3.33026e-06	6.49947e-06	0.999815	0.998947	1.46012	1.12525	0.955813	1.2894	1.1426	2.21119	2.9051	1.09334	1.21304	At4g21980	25	1131.29	1073.81	538.932	444.55	558.44	767.82	616.57	1067.41	1303.21	1343.52	1340.42	100	94.9191	47.6389	39.296				1.21231	2.41549	2.54479	0.824871	3475	523.3	622.6	454.7	428.4	496	618	843.6	659.2
256629_at	AT3G19980	ATFYPP3 (SERINE/THREONINE PROTEIN PHOSPHATASE); protein serine/threonine phosphatase	2.89681	6.07012e-05	6.30447e-05	0.998801	0.993247	1.18784	0.911974	0.768462	0.872983	1.1027	2.92096	2.89681	1.54418		At3g19980	25	528.102	542.723	295.726	210.843	343.42	513.13	410.73	456.837	577.547	635.63	747.11	97.3059	100	54.4893	38.8491				1.40259	2.57406	2.50472	0.712966		278.6	305.7	278.2	170.4	289.7	386.7	277.7	490.7
245376_at	AT4G17690	peroxidase, putative	2.89277	2.13129e-07	2.75464e-07	0.999986	0.999922	1.12835	1.91831	1.51745	1.51506	1.65175	1.99906	2.89277	1.49685	1.20041	At4g17690	2	70.8041	206.192	2538.42	1883.14	62.89	66.11	63.09	68.1786	38.1224	50.0635	62.12	2.7893	8.12285	100	74.1857				1.34797	0.109493	0.0375988	0.741857	1442	1270	1936.1	2554.8	2895.9	1445.4	898	1024.9	1314.8
254422_at	AT4G21560	vacuolar protein sorting-associated protein 28 family protein / VPS28 family protein	2.88677	5.64164e-05	7.47488e-05	0.998621	0.992248	1.1482	0.956086	1.28168	1.11349	1.13787	1.72697	2.88677	0.71884		At4g21560	27	418.269	390.794	351.832	0	242.58	355.26	0	391.703	459.485	319.259	377.28	100	93.4314	84.1162	0							0		596.4	582.8	462.7	519.2	622.6	907.6	608.3	721.1
253218_at	AT4G34980	SLP2 (subtilisin-like serine protease 2); subtilase	2.88374	4.57893e-07	1.98202e-06	0.999931	0.999604	0.964363	1.2259	2.00911	1.31006	2.27586	4.94394	2.88375	0.989069	1.02333	At4g34980	6	129.291	171.536	284.183	230.738	245.01	839.36	794.18	775.133	324.255	294.842	104.11	45.4954	60.3608	100	81.1933				1.23163	0.743421	0.560335	0.811933	2558	497.9	611.6	659.9	750.5	613.2	379.5	360.3	287
252876_at	AT4G39970	haloacid dehalogenase-like hydrolase family protein	2.88198	1.9501e-06	1.14008e-05	0.999707	0.99833	1.10764	1.53325	1.21959	1.5002	1.22763	4.05131	2.88198	0.991975		At4g39970	20	0	0	150.117	0	1172.94	1583.27	1416.71	862.256	0	0	0	0	0	100	0							0		325.7	390.5	577.7	413.7	426.9	498.4	543.4	594.8
262156_at	AT1G52680	late embryogenesis abundant protein-related / LEA protein-related	2.87451	1.78243e-08	1.11164e-08	0.999999	0.999995	1.08906	1.18887	1.00783	1.34447	1.10698	2.73081	2.87451	1.33848	1.37289	At1g52680	3	651.757	2087.95	6847.02	6077.27	0	0	0	0	0	0	0	9.51885	30.4943	100	88.7579				1.12666	0.343567	0.107245	0.887579	750	7357.8	11626.4	9643.2	11081	11619.6	11161.8	12536.8	17854.3
254141_at	AT4G24620	PGI1 (CHLOROPLASTIC PHOSPHOGLUCOSE ISOMERASE)	2.87238	5.06266e-06	6.57356e-06	0.999814	0.998938			1.23048			1.33269	2.87238			At4g24620	27	923.312	925.918	744.183	0	677.42	775.64	912.97	606.274	1140.16	2118.74	550.1	99.7186	100	80.3725	0							0		776.6	814.7	667.8	798.1	732.3	838.9	710.2	626.5
252140_at	AT3G51070	dehydration-responsive protein-related	2.87185	2.21172e-08	3.28155e-08	0.999998	0.999987	1.04883	1.24525	1.38141	0.98763	1.33378	2.60599	2.87185	1.16084	1.22524	At3g51070	20	65.1812	479.821	3188.45	728.527	0	0	0	0	0	0	0	2.04429	15.0487	100	22.8489				4.37657	0.658618	0.0894698	0.228489	2317	806.4	980.8	1146.7	975.2	956.1	908.8	589.2	744.1
247045_at	AT5G66930	similar to Os12g0446700 [Oryza sativa (japonica cultivar-group)] (GB:NP_001066715.1); similar to hypothetical protein DDBDRAFT_0187874 [Dictyostelium discoideum AX4] (GB:XP_636793.1); contains InterPro domain Protein of unknown function DUF1649; (InterPro	2.86261	1.22004e-05	2.67857e-05	0.999407	0.996637	1.48418	1.6157	1.10333	1.12488	1.12184	2.99807	2.86261	0.843263	1.15105	At5g66930	25	303.948	244.773	181.009	140.609	299.87	325.03	228.26	436.296	398.761	293.272	815.13	100	80.531	59.5526	46.2609				1.28732	1.7408	2.16165	0.776807		203.3	303.4	284.9	266.7	249.2	221.7	253.7	226.4
250281_at	AT5G13240	similar to conserved hypothetical protein [Medicago truncatula] (GB:ABE92223.1); contains domain FAMILY NOT NAMED (PTHR22504); contains domain gb def: Hypothetical protein T31B5_60 (PTHR22504:SF5)	2.86186	3.01085e-05	5.83405e-05	0.998875	0.993659			1.47714		1.29562	2.03039	2.86186			At5g13240	39	0	127.632	0	0	347.07	509.43	295.13	664.472	382.344	421.911	282.24	0	100	0	0									320.7	211.9	289.7	228.1	390.4	398.1	325.8	307.1
246433_at	AT5G17510	similar to unknown protein [Arabidopsis thaliana] (TAIR:AT3G03460.1); similar to expressed protein [Oryza sativa (japonica cultivar-group)] (GB:ABG22017.1)	2.86173	9.57238e-06	7.04997e-05	0.998685	0.992607	0.891369	0.742746	1.30692	0.929981	1.01035	2.11737	2.86173	1.89183		At5g17510	20	0	0	194.194	0	0	217.65	0	141.563	115.367	137.744	0	0	0	100	0							0		313	166.2	267.7	131.6	316.4	491.8	290.4	284.7
253265_at	AT4G34040	zinc finger (C3HC4-type RING finger) family protein	2.85013	2.46734e-06	7.08428e-06	0.999802	0.99887	1.37753	1.42136	1.29441	0.980302	1.13483	1.44734	2.85013	0.961694	1.48621	At4g34040	25	373.146	466.786	400.877	222.254	305.17	356.61	269.7	307.595	290.592	299.449	308.11	79.9395	100	85.8803	47.6136				1.80369	2.10024	1.67892	0.554418		470.4	522.8	441.9	582.9	464	640	340.6	495.5
267368_at	AT2G44350	ATCS (CITRATE SYNTHASE 4); citrate (SI)-synthase	2.84871	7.25516e-08	8.58713e-09	0.999999	0.999996	0.945059	0.945532	0.993907	1.13319	1.13149	2.10311	2.84872	1.0532	1.31016	At2g44350	5	1076.65	1017.44	1308.73	781.591	764.78	980.34	938.54	755.604	2478.86	3368.49	1947.81	82.2668	77.7426	100	59.7213				1.67444	1.30176	1.37751	0.597213	1488	2293.8	2894.1	2360.7	2829.8	2944.6	2846.1	2962.3	3639.9
261953_at	AT1G64440	RHD1 (ROOT HAIR DEFECTIVE 1)	2.84702	6.96839e-05	0.000165086	0.997356	0.985339	0.916587	0.800604	1.19987	1.21745	0.99145	1.53211	2.84702	1.53079	1.14364	At1g64440	5	182.94	253.745	363.318	144.609	152.29	154.75	192.3	200.954	428.574	854.081	258.49	50.3524	69.841	100	39.8025				2.51241	1.75469	1.26506	0.398025	3722	306.2	270.7	302.3	201.6	469	274.8	338.7	416
263023_at	AT1G23960	similar to unknown protein [Arabidopsis thaliana] (TAIR:AT1G23970.1); contains InterPro domain Protein of unknown function DUF626, Arabidopsis thaliana; (InterPro:IPR006462)	2.80618	4.35835e-07	4.10018e-07	0.999981	0.999892	1.31209	1.28105	1.01679	0.979563	1.14041	1.54293	2.80618	1.00199	1.31106	At1g23960	5	643.416	669.952	973.581	491.289	0	0	507	680.422	0	407.584	0	66.0876	68.8132	100	50.4621				1.98168	1.36366	1.30965	0.504621	2644	1016.7	864.7	892.9	944	1395.7	1141.7	972	1472.5
256342_at	AT1G72020	similar to OSJNBa0084A10.18 [Oryza sativa (japonica cultivar-group)] (GB:CAE03043.3); similar to Os04g0432600 [Oryza sativa (japonica cultivar-group)] (GB:NP_001052832.1)	2.79764	3.769e-08	9.89383e-09	0.999999	0.999995	1.25635	1.39351	1.09269	1.10411	1.15237	2.22196	2.79764	1.09065	1.43331	At1g72020	25	2229.09	2340.24	2099.99	941.318	1917.94	1813.85	2370.13	1899.22	2237.17	3897.23	1396.06	95.2501	100	89.7336	40.2231				2.2309	2.48614	2.36805	0.44825	2150	1317.3	1953.6	1544.7	2083.3	1392.3	1152.8	1377.2	1194.5
261581_at	AT1G01140	CIPK9 (CBL-INTERACTING PROTEIN KINASE 9); kinase	2.79115	5.42782e-08	2.63397e-08	0.999998	0.999989	1.15323	0.91459	1.71142	0.912649	1.56382	2.47385	2.79115	0.901009	1.16603	At1g01140	6	265.35	265.286	709.59	398.285	471.65	697.29	433.48	245.434	263.616	0	81.55	37.3948	37.3858	100	56.1289				1.78161	0.666071	0.666231	0.561289	2316	1818.6	1420.6	1324.5	1244.4	2886.2	3056.2	1639.4	1529.5
246631_at	AT1G50740	similar to unknown protein [Arabidopsis thaliana] (TAIR:AT3G20510.1); similar to hypothetical protein 11 [Plantago major] (GB:CAJ34819.1); similar to Os03g0584300 [Oryza sativa (japonica cultivar-group)] (GB:NP_001050565.1); similar to Os03g0568500 [Oryza	2.78884	0.000652403	0.000220682	0.996647	0.981531	1.35833	1.06879	0.923853	0.89577	0.903118	1.31376	2.78885	1.27998	1.47752	At1g50740	6	314.769	403.251	1088.93	506.315	538.88	680.81	525.65	1051.44	832.802	589.9	2981.9	28.9063	37.0319	100	46.4965				2.1507	0.796444	0.621687	0.464965		1292.9	879.2	864.5	844.6	886	1439.8	1265.7	989.4
265809_at	AT2G18100	similar to unknown protein [Arabidopsis thaliana] (TAIR:AT4G36210.3); similar to hypothetical protein LOC_Os10g36830 [Oryza sativa (japonica cultivar-group)] (GB:AAP54584.2); similar to expressed protein [Oryza sativa (japonica cultivar-group)] (GB:ABF936	2.78799	5.64245e-06	7.17586e-06	0.9998	0.998858	1.07306	1.14862	0.937195	0.809915	1.25392	1.93113	2.78799	1.3875	0.949893	At2g18100	28	231.821	278.182	535.064	0	0	0	0	0	188.931	217.415	0	43.3259	51.9903	100	0							0	3355	389	470.2	451.5	468.2	482.9	246.8	383.9	246.7
245356_at	AT4G13940	HOG1 (HOMOLOGY-DEPENDENT GENE SILENCING 1); adenosylhomocysteinase	2.78734	1.53508e-07	1.48437e-07	0.999992	0.999953	1.10336	1.08524	1.29168	1.05764	1.54848	2.31334	2.78734	0.994071	1.32929	At4g13940	25	2382.47	2387.37	1479.47	805.695	4809.48	2832.4	4390.1	6375.15	4862.83	7560.56	3243.8	99.7945	100	61.9709	33.7482				1.83627	2.96312	2.95703	0.544582	2112	1797.4	1916.3	1798.6	1854.1	2883.9	3134.8	2461	2467.2
259147_at	no_match	no_match	2.78649	1.11452e-06	9.7596e-07	0.999961	0.999779	1.05423	1.20425	1.45333	0.973619	1.35229	2.26072	2.78649	1.24829	1.43146																									2713	1125.1	1697.7	1383	1841.5	1072.6	1290.8	731.3	852
266072_at	AT2G18700	ATTPS11 (Arabidopsis thaliana trehalose phosphatase/synthase 11); transferase, transferring glycosyl groups	2.78618	4.45723e-06	7.26735e-06	0.999798	0.998846	0.772591	0.879143	0.758794	0.674143	0.884476	2.58884	2.78618	2.00956	1.30113	At2g18700	25	482.545	405.193	373.89	219.755	675.48	514.81	500.6	915.15	280.67	61.3481	593.23	100	83.97	77.483	45.5408				1.7014	1.84384	2.19583	0.587752		551.3	350.7	629.7	396.7	778.5	1126.3	997.5	694.8
256795_at	AT3G22110	PAC1 (20S proteasome alpha subunit C1); peptidase	2.78466	1.46601e-05	9.19794e-05	0.998364	0.990833						1.58979	2.78466	0.583325		At3g22110	25	1547.19	1534.61	702.179	294.787	1339.76	1207.03	1390.08	1085.6	1133.29	1152.95	343.84	100	99.1866	45.384	19.053				2.38199	5.20583	5.24852	0.419817		184.8	156.5	194.7	168.4	268.4	269.2	370	331.6
245168_at	AT2G33150	PED1 (PEROXISOME DEFECTIVE 1); acetyl-CoA C-acyltransferase	2.76299	2.95332e-07	2.72192e-07	0.999987	0.999923	0.868779	0.693018	0.73172	0.68071	0.776881	2.60095	2.76299	1.14329	1.23232	At2g33150	5	1198.73	1642.73	2432	658.28	2674.91	2040.52	1825.19	2664.7	2514.95	1597.68	2673.76	49.2901	67.5465	100	27.0675				3.69447	2.49549	1.82101	0.270675	2905	877.3	899.7	740.2	677.3	708.5	1005.7	668.4	926.3
256328_at	AT3G02360	6-phosphogluconate dehydrogenase family protein	2.74767	4.84082e-08	6.2945e-09	0.999999	0.999997	1.05337	1.05743	1.29299	1.04916	1.37159	1.77741	2.74767	1.05594	1.35158	At3g02360	5	1394.29	1697.61	1906.89	906.366	1124.12	1322.65	1382.57	2977.84	3276.8	4515.9	1204.85	73.1185	89.0251	100	47.5311				2.10388	1.87298	1.53833	0.475311	1394	4079.9	3854.9	4092.3	3873.1	4696.2	4774.2	4277.6	3406.9
258849_at	AT3G03250	UGP (UDP-glucose pyrophosphorylase); UTP:glucose-1-phosphate uridylyltransferase	2.73405	9.97404e-08	1.20815e-08	0.999999	0.999994	1.12848	1.05056	1.5786	1.19863	1.88233	3.56002	2.73405	1.29425	1.19885	At3g03250	2	244.571	750.492	3256.8	3298.86	835.51	829.53	987.93	702.586	1052.38	2271.36	608.08	7.4138	22.7501	98.7252	100				0.987252	0.227501	0.074138	1.01291	675	6512.8	10281.8	7061.8	8573.1	6114.7	4978.6	4114.9	4308.2
248735_at	AT5G48100	TT10 (TRANSPARENT TESTA 10); laccase	2.72221	5.62191e-07	8.35867e-08	0.999995	0.999971	0.973913	1.48149	1.28018	1.41653	1.32193	2.74855	2.72222	0.967989	1.49029	At5g48100	2	0	0	187.078	132.25	60.84	0	0	0	0	0	0	0	0	100	70.6925				1.41458	0	0	0.706925	1502	2316.9	2734.2	3594.4	4089.2	1771.3	1264	1691.2	1667.4
257104_at	AT3G25040	ER lumen protein retaining receptor, putative / HDEL receptor, putative	2.71816	0.000159713	0.000388116	0.994682	0.971217	0.98652	1.33425		0.948399	1.1786	2.62618	2.71816			At3g25040	25	851.562	971.909	820.173	217.702	962.93	556.72	752.68	605.619	885.26	1083.65	772.54	87.6174	100	84.3877	22.3994				3.76741	4.4644	3.91159	0.265434		170.3	224.9	211.6	322.9	147.5	304.2	199.8	250.5
266526_at	AT2G16980	tetracycline transporter	2.71642	2.5702e-06	1.58436e-05	0.999615	0.997812	1.2581	1.50588	1.46996		1.85378	3.60118	2.71642	1.13264	1.06076	At2g16980	-	0	0	0	0	0	0	0	315.428	188.198	663.516	0													786.4	945.5	843.1	1229.9	565.6	501	425.5	497.3
256340_at	AT1G72070	DNAJ heat shock N-terminal domain-containing protein	2.7159	1.02258e-07	1.63775e-07	0.999991	0.999949	1.31427	1.53681	1.24438	1.26751	1.78925	2.63065	2.71591	1.36343	0.875177	At1g72070	2	0	0	351.243	303.635	277.79	0	0	0	67.964	0	553.66	0	0	100	86.446				1.15679	0	0	0.86446	2391	841.3	1031.4	1179.1	1010.7	807.4	935.6	924.4	851
247898_at	AT5G57360	ZTL (ZEITLUPE); ubiquitin-protein ligase	2.70729	6.62401e-07	1.83063e-07	0.99999	0.999945	1.14063	1.27202	1.56892	1.10008	1.4893	2.6509	2.70729	0.89629	1.15263	At5g57360	2	0	0	156.498	205.316	0	300.16	221.29	194.06	155.048	160.459	149.07	0	0	76.223	100				0.76223	0	0	1.31194	2347	956.3	945.7	957.3	1163.8	1380.1	1311.7	974.9	912.5
256200_at	AT1G58210	EMB1674 (EMBRYO DEFECTIVE 1674)	2.70509	4.48414e-07	1.1868e-07	0.999993	0.999961	1.24072	1.13667	1.29687	0.899256	1.39206	2.29133	2.70509	1.14104	1.38034	At1g58210	18	260.406	544.952	924.473	451.498	0	0	0	0	0	0	0	28.168	58.9473	100	48.8384				2.04757	1.20699	0.57676	0.488384	1758	2397.1	1960.3	2187.3	1804.7	3582.6	4206.8	2832.8	2568.4
247810_at	AT5G58290	RPT3 (root phototropism 3); ATPase	2.70008	2.72198e-07	6.36501e-08	0.999996	0.999977	0.837318	0.808321	1.00642	0.863442	1.08342	1.96643	2.70008	0.83387	1.48521	At5g58290	25	1379.26	1462.7	892.115	645.399	1586.95	986.85	1114.44	1681.57	1646.58	1599.72	3136.27	94.2951	100	60.991	44.1238				1.38227	2.26635	2.13706	0.723448	2261	1268.9	1347.3	1358.6	1167	2157.3	2373	1987.2	1899.5
252293_at	AT3G48990	AMP-dependent synthetase and ligase family protein	2.69455	3.30402e-07	2.05446e-07	0.999989	0.999939	0.908135	1.05885	1.08015	0.899687	1.13453	1.88949	2.69455	0.98714	1.45417	At3g48990	28	727.932	858.885	980.157	93.6233	1916.67	2479.46	1241.11	1637.89	2162.28	4159.03	1555.69	74.2669	87.6273	100	9.55187				10.4692	9.17383	7.77512	0.0955187		975.7	993.5	1314.6	981.4	1416.8	1273	1382.4	858
267169_at	AT2G37540	short-chain dehydrogenase/reductase (SDR) family protein	2.69327	4.75164e-05	0.000369832	0.994887	0.972279	0.897006	0.688366	0.80081	0.677853	0.867882	1.37161	2.69327	0.810153		At2g37540	3	57.6544	80.2924	119.109	160.353	152.91	774.79	376.58	336.851	269.611	167.93	1324.99	35.9547	50.0722	74.2795	100				0.742795	0.500722	0.359547	1.34627		638.2	443.5	443.7	386.4	682.7	1056.9	960.4	512.1
265734_at	AT2G01260	similar to unknown protein [Arabidopsis thaliana] (TAIR:AT1G15030.1); similar to hypothetical protein [Oryza sativa (japonica cultivar-group)] (GB:AAO39871.1); similar to Os01g0513400 [Oryza sativa (japonica cultivar-group)] (GB:NP_001043182.1); similar t	2.68509	1.01258e-07	5.0176e-08	0.999997	0.999981	1.42101	1.20163	1.29488	0.956329	1.74625	1.96495	2.68509	0.817141	1.44568	At2g01260	2	0	0	1207.61	737.616	496.79	415.16	338.28	336.733	387.168	515.189	0	0	0	100	61.0809				1.63717	0	0	0.610809	1599	2023.3	2131.3	1659.6	1853.6	1706.8	1454	1084.4	1250
249753_at	AT5G24610	similar to unknown protein [Arabidopsis thaliana] (TAIR:AT3G49550.1); similar to expressed protein [Oryza sativa (japonica cultivar-group)] (GB:ABB47870.1)	2.68182	0.00015198	0.000302717	0.995658	0.9763	1.56698	1.46419				2.60281	2.68182	0.986575	1.44268	At5g24610	5	889.308	1135.18	1788.98	404.411	534.98	395.14	408.3	540.268	492.287	322.625	111.48	49.7102	63.4541	100	22.6056				4.42368	2.80701	2.19902	0.226056	3727	225.4	347.8	254.6	281	160.8	133.3	285.3	268.1
245124_at	AT2G47580	U1A (SPLICEOSOMAL PROTEIN U1A); RNA binding	2.66516	4.87358e-06	3.40382e-06	0.999892	0.999382	1.07264	1.25797	1.18128	0.884992	1.34132	2.6877	2.66516	0.976923	1.44027	At2g47580	25	863.042	780.741	473.272	247.685	692.99	400.43	471.41	551.054	539.691	329.367	511.13	100	90.4638	54.8377	28.6991				1.91078	3.15215	3.48443	0.523347	2715	849.4	684.9	899	900.4	987.3	1053.6	802.8	726.2
253709_at	AT4G29220	phosphofructokinase family protein	2.66417	0.000115938	4.70222e-05	0.999058	0.994678	0.960029	0.833552	1.38441	0.776852	0.88139	1.88167	2.66417	1.15728	1.08207	At4g29220	25	333.817	358.169	358.724	214.132	639.04	625.13	685.55	612.899	578.35	860.216	237.06	93.0568	99.8453	100	59.6927				1.67525	1.67266	1.55893	0.596927		312.6	345.5	148.5	422.9	482.8	481.3	163.5	377.5
252998_at	AT4G38510	(VACUOLAR ATP SYNTHASE SUBUNIT B2); hydrogen ion transporting ATP synthase, rotational mechanism	2.65928	3.46333e-07	5.39242e-08	0.999996	0.99998	0.92082	0.957217	0.883814	0.912417	0.908719	1.84421	2.65928	1.17142	1.34556	At4g38510	5	1036.96	1070.79	1412.99	785.386	915.1	727.64	1161.2	855.039	880.664	1778.65	842.49	73.3876	75.7819	100	55.5833				1.7991	1.36339	1.32032	0.555833	1382	2891.4	3180.3	2975.1	3336.6	2210.4	2473.9	2609.2	2226.7
258772_at	AT3G10860	ubiquinol-cytochrome C reductase complex ubiquinone-binding protein, putative / ubiquinol-cytochrome C reductase complex 8.2 kDa protein, putative	2.65286	1.42355e-07	2.78063e-07	0.999986	0.999922	1.40995	1.56317	0.847916	1.13802	0.978906	2.67719	2.65286	1.31313	0.979937	At3g10860	25	1500.66	1486.36	1492.15	692.241	2093.77	1230.08	1934.58	1115.55	2961.43	3462.82	1552.61	100	99.0464	99.4329	46.129				2.15554	2.14716	2.16783	0.463921	2378	1539.7	1895.5	1717.4	2091.1	1111.9	1553.1	2358.5	1218.3
253022_at	AT4G38060	similar to unknown protein [Arabidopsis thaliana] (TAIR:AT5G65480.1); similar to unknown [Lycopersicon esculentum] (GB:AAK84476.1)	2.64678	0.000263129	0.000379799	0.994775	0.971699	0.972679	1.05711	0.780248	0.881795	0.668456	1.03923	2.64678	0.895099	1.43983	At4g38060	6	159.282	182.707	522.325	313.115	350.41	491.96	210.06	614.635	339.112	293.214	419.09	30.4948	34.9796	100	59.9465				1.66815	0.583513	0.5087	0.599465		281.9	309.1	238.7	403.6	411.3	708.2	626.5	638.7
247498_at	AT5G61810	mitochondrial substrate carrier family protein	2.64548	1.12217e-06	2.61872e-06	0.999913	0.999502	1.1278	1.2134	0.965511	0.931021	1.27323	1.77411	2.64548	0.710431	0.841852	At5g61810	6	255.618	309.43	490.369	381.775	171.77	347.01	520.65	170.51	208.393	185.389	129.99	52.1277	63.1014	100	77.8546				1.28445	0.810502	0.669551	0.778546	2911	456.9	767.1	681.6	635.3	495.1	509.9	472.2	496.9
256456_at	AT1G75180	similar to unknown protein [Arabidopsis thaliana] (TAIR:AT1G19400.2); similar to hypothetical protein [Oryza sativa (japonica cultivar-group)] (GB:AAN65010.1); similar to Os03g0775600 [Oryza sativa (japonica cultivar-group)] (GB:NP_001051432.1); contains	2.64455	1.94818e-07	4.73359e-08	0.999997	0.999982	1.13243	0.948721	1.33409	1.04788	1.31807	1.99559	2.64455	1.01487	1.00442	At1g75180	2	149.691	210.329	1255.05	783.96	299.59	325.37	323.3	109.07	179.835	106.702	97.59	11.9271	16.7587	100	62.4644				1.60091	0.268291	0.190943	0.624644	1091	3135.1	3492.2	3130.2	2422	3887.2	4042.5	2825.7	3402.8
260479_at	AT1G11020	zinc finger (C3HC4-type RING finger) family protein	2.64098	9.02114e-05	0.000179051	0.997174	0.984358	1.42556	1.22438	1.14521	1.13662	1.02149	1.58432	2.64098	0.96157	1.41434	At1g11020	25	467.717	480.61	322.644	156.135	296.75	363.7	300.79	408.765	376.901	412.952	288.77	97.3175	100	67.1322	32.4868				2.06644	3.07817	2.9956	0.483923	3712	363.8	312.2	290.8	289.8	471.3	514.5	588.8	389.6
254925_at	AT4G11380	beta-adaptin, putative	2.64004	3.14473e-07	5.054e-07	0.999978	0.999872	0.910095	1.05671	1.05363	1.16871	1.1705	2.10845	2.64004	0.849863	1.39014	At4g11380	5	816.546	1183.39	1880.01	464.415	407.06	552.24	766.67	782.942	585.632	1068.28	782.96	43.4331	62.9462	100	24.7028				4.04813	2.54814	1.75822	0.247028	2828	629.6	779.5	909.2	726.9	1200.1	1385.4	1626.7	1241.2
255067_at	AT4G08960	phosphotyrosyl phosphatase activator (PTPA) family protein	2.63022	1.12087e-05	2.87262e-05	0.999372	0.996439	1.34488	1.31357	1.35083	1.20605	1.67218	2.32968	2.63022	0.818301	1.54265	At4g08960	25	687.532	738.745	475.978	257.952	0	319.01	253.07	405.037	439.166	345.608	206.29	93.0676	100	64.4307	34.9176				1.84522	2.86388	2.66535	0.54194	3566	387	463.5	398.9	431.8	641.6	403.4	393.8	539.2
262776_at	AT1G13020	eukaryotic translation initiation factor, putative (EIF4B5)	2.62858	0.00023801	0.00039151	0.994644	0.971021	1.8577					2.15939	2.62858			At1g13020	29	308.454	295.82	146.812	0	78.27	161.47	253.96	97.8846	250.588	332.568	148.81	100	95.9039	47.5961	0							0		359.6	260.5	240.1	72.7	334.1	315.6	280.8	283.5
267512_at	AT2G45690	SSE1 (SHRUNKEN SEED 1)	2.62554	4.45315e-05	0.000116199	0.998018	0.988934			0.853492	0.665731	0.725487	2.15636	2.62555			At2g45690	29	275.041	252.07	0	0	0	0	0	0	158.305	99.909	199.79	100	91.6483	0	0									310.1	178.6	403.6	386.5	550.2	575.3	354	523.9
253204_at	AT4G34460	AGB1 (GTP BINDING PROTEIN BETA 1); nucleotide binding	2.62312	2.91408e-05	5.02893e-05	0.999004	0.994379	0.825832	1.19175	1.16683	0.781301	0.900569	1.48474	2.62312	0.505978	1.26739	At4g34460	6	168.773	142.958	128.936	166.922	209.8	518.38	436.53	423.934	381.89	333.372	392.44	100	84.7043	76.3966	98.9036				0.772436	0.856433	1.01109	1.29461		264.6	482.2	538.2	539.5	898.8	536.4	644.5	316.5
249229_at	AT5G42090	similar to unknown protein [Arabidopsis thaliana] (TAIR:AT3G09570.1); similar to unknown [Sorghum bicolor] (GB:AAQ06259.1); contains InterPro domain Lung seven transmembrane receptor; (InterPro:IPR009637)	2.61901	4.30239e-06	2.25483e-06	0.999923	0.99956	1.06869	1.11769	0.783333	0.741975	0.950514	2.30799	2.61901	1.27531	1.66404	At5g42090	5	516.343	658.477	849.609	315.611	755.18	942.06	1187.16	2502.9	1051.59	1495.15	1763.17	60.7743	77.5035	100	37.1478				2.69195	2.08636	1.63601	0.371478	3228	493.8	624.9	546.3	623.7	282.3	479.1	394.7	326.5
255382_at	AT4G03430	STA1 (STABILIZED1); RNA splicing factor, transesterification mechanism	2.61018	1.7782e-07	9.27619e-08	0.999995	0.999968	1.06764	0.894662	1.75353	1.20141	1.51503	2.31424	2.61018	1.09519	0.885389	At4g03430	31	235.056	232.798	0	359.451	0	320.85	327.56	0	311.964	417.728	440.74	65.3932	64.7647	0	100				0	0.647647	0.653932		2129	1448.7	1621.3	1331	1241.6	2011.6	2281.4	1456.9	1484.4
258831_at	AT3G07080	membrane protein	2.60041	2.81892e-05	5.63022e-05	0.998907	0.993839	1.24275	1.21951	1.33537	0.844237	1.21915	2.16319	2.60041	1.02261	1.20126	At3g07080	5	310.381	284.904	374.288	172.478	132.47	136.66	182.96	212.935	189.806	159.646	186.2	82.9256	76.1188	100	46.0817				2.17006	1.65182	1.79953	0.460817		389.1	343.5	337.6	381.3	488.9	497	278.8	344.5
258561_at	AT3G05960	sugar transporter, putative	2.59603	1.18951e-05	1.05596e-05	0.999725	0.998432	1.27713	1.47471	1.4022	0.87234	1.73746	2.44399	2.59603	1.077		At3g05960	22	106.528	835.5	1424.98	296.541	0	0	0	0	28.4195	0	0	7.47578	58.6324	100	20.8102				4.80534	2.81749	0.359236	0.208102		1085.9	1373.6	1476.5	1363.5	1300.7	2389.9	1451.8	844.2
252506_at	AT3G46180	ATUTR5/UTR5 (UDP-GALACTOSE TRANSPORTER 5); galactose transporter	2.58259	2.38108e-05	5.16842e-05	0.998982	0.994253	0.873605	1.11087	1.0472	1.20246	0.985249	1.80243	2.58259	0.871541	1.42546	At3g46180	6	211.571	262.461	616.189	327.562	130.24	101.38	92.56	107.519	181.501	134.89	231.97	34.3355	42.5942	100	53.1592				1.88114	0.801257	0.645899	0.531592	3561	329.4	492.4	438.9	606.1	449.2	402.7	512.6	465.6
249627_at	AT5G37510	EMB1467 (EMBRYO DEFECTIVE 1467); NADH dehydrogenase	2.57523	1.00653e-06	3.63241e-06	0.999886	0.999348	1.02998	0.969209	1.00998	0.945153	0.927061	2.3234	2.57522	1.08836	1.38088	At5g37510	25	1389.69	1809.19	1757.62	636.381	1177.75	911.59	1260.09	751.701	2118.45	2179.71	1947.76	76.8126	100	97.1496	35.1748				2.7619	2.84294	2.18374	0.362069	2768	899.4	883.5	796.4	881.3	1141.8	1336.8	1149.7	1169.8
263534_at	AT2G24940	[AT2G24945, similar to unknown protein [Arabidopsis thaliana] (TAIR:AT4G36925.1)];[AT2G24940, ATMAPR2 (ARABIDOPSIS THALIANA MEMBRANE-ASSOCIATED PROGESTERONE BINDING PROTEIN 2); heme binding / transition metal ion binding]	2.57088	2.67744e-06	2.06324e-06	0.999928	0.999591	1.21609	1.50806	0.892128	1.14346	0.899344	2.67409	2.57087	1.3436	1.46032	At2g24940	25	840.595	899.5	733.413	399.551	1657.14	2063.05	2935.22	4006.23	3367.28	1780.96	1195.39	93.4513	100	81.5357	44.4192				1.83559	2.25128	2.10385	0.544783	2739	905.7	1312.2	1270.3	1480.1	982.2	1193.7	1726	1062.9
260360_at	AT1G69370	CM3 (CHORISMATE MUTASE 3); chorismate mutase	2.56946	0.000197528	0.000138354	0.997713	0.987271	1.19495	1.24506	0.853374	1.09144	1.1431	1.45383	2.56946	0.932601	1.68078	At1g69370	4	0	421.345	620.063	332.747	451.86	271.63	376.8	301.294	256.366	192.904	342.72	0	67.9519	100	53.6633				1.86347	1.26626	0	0.536633		557	332.4	466	460.7	466.1	381.3	577.5	506.3
252527_at	AT3G46440	UXS5 (UDP-Xyl synthase 5); catalytic	2.56831	6.93282e-07	1.428e-07	0.999992	0.999955	1.16093	0.966493	1.05291	0.747986	0.984543	1.96939	2.56831	1.03228	1.13713	At3g46440	25	2424.77	2861.03	2485.06	1240.53	412.7	152.17	302.24	1011.77	659.587	823.145	1449.36	84.7516	100	86.8589	43.3594				2.00323	2.3063	1.95463	0.499193	1793	3651.4	3250.3	3254.6	2491.2	4921.2	5589.4	3896.9	3569.8
247851_at	AT5G58070	lipocalin, putative	2.56824	2.35659e-05	2.22864e-05	0.99949	0.997107	1.05914	0.765998	1.15241	0.799922	1.30014	2.02852	2.56824	1.07497	1.11759	At5g58070	6	268.661	248.218	223.631	229.842	2310.65	1889.12	1761.87	2265.18	1053.87	1288.16	2884.14	100	92.3906	83.2389	85.5509				0.972975	1.07995	1.16889	1.02778		974.9	837.4	796.7	514	940.8	1423.6	990	651.2
259016_at	AT3G07480	electron carrier/ iron ion binding	2.56332	1.83728e-07	2.15632e-07	0.999989	0.999937	0.916537	0.945707	0.873043	1.0353	0.939347	1.72494	2.56332	0.942556	1.39907	At3g07480	25	1420.05	1721.4	1663.65	638.728	2086.28	1605.99	2020.49	1125	3016.87	4039.58	1683.83	82.4937	100	96.6452	37.105				2.60464	2.69505	2.22325	0.383931	2342	1156.7	1492	1368.3	1364.7	1678.9	1751.2	2066	2001.6
248951_at	AT5G45550	mob1/phocein family protein	2.56313	0.000110228	0.000336338	0.995268	0.97426	1.05746		0.733309	0.544909	0.901057	1.85081	2.56313		1.3002	At5g45550	5	372.057	434.345	573.641	271.688	625.22	718.25	937.61	737.935	635.644	1349	1457.92	64.8588	75.7172	100	47.362				2.1114	1.59869	1.36943	0.47362		250.6	251.8	233.4	248.4	311	299.7	220.4	233.4
267261_at	AT2G23120	similar to unknown protein [Arabidopsis thaliana] (TAIR:AT2G23110.1); similar to PvLEA-18 [Phaseolus vulgaris] (GB:AAC49859.1); similar to hypothetical protein MtrDRAFT_AC144765g23v1 [Medicago truncatula] (GB:ABE87033.1); similar to LEA-18 [Phaseolus vulg	2.55882	4.96989e-06	2.98458e-05	0.999352	0.996326	1.28307	1.17853	0.916856	0.920964	1.01606	2.3885	2.55882	0.910482	1.02226	At2g23120	3	393.236	598.809	1124.96	1027.36	1771.17	1462.2	2395.67	553.897	2662.84	2260.53	213.47	34.9556	53.2294	100	91.3243				1.095	0.582862	0.382763	0.913243		1575.2	1348.4	1277.5	1407.9	1042.7	1457.2	1486	1025.1
267023_at	AT2G34250	protein transport protein sec61, putative	2.55824	4.42263e-07	1.41783e-07	0.999992	0.999955	0.955832	1.00155	1.54953	1.02763	1.5846	2.32494	2.55824	0.959912	1.15838	At2g34250	6	1343.43	1220.73	2141.81	2239.97	1203.09	1143.2	1448.19	1305.81	1760.18	2562.66	2000.44	59.9752	54.4975	95.6176	100				0.956176	0.544975	0.599752	1.04583	1139	2656.8	3249	2884.1	3304.2	3415.6	3556.5	2196.4	2427.4
254903_at	AT4G11150	TUF (VACUOLAR ATP SYNTHASE SUBUNIT E1)	2.55158	1.16437e-07	1.40632e-08	0.999999	0.999993	1.06921	1.22437	1.04823	1.03886	1.43313	2.00056	2.55158	1.16414	1.20997	At4g11150	25	1270.98	1334.62	1057.14	1014.38	2185.1	2532.82	3179.46	3520.38	4157.52	5385.12	1707.32	95.2316	100	79.2094	76.0054				1.04216	1.3157	1.25296	0.95955	1095	3744.3	4695.3	4320.6	5343.7	4063	4682.8	4563.4	4104.2
260719_at	AT1G48090	C2 domain-containing protein	2.54841	1.78299e-07	1.29929e-07	0.999993	0.999958	0.95152	1.13035	1.44565	1.35112	1.3401	2.14825	2.54841	1.12734	1.39311	At1g48090	6	491.421	593.271	781.577	714.84	341.06	322.22	347.31	857.019	173.738	334.089	335.61	62.8755	75.907	100	91.4613				1.09336	0.829935	0.687455	0.914613	2241	1323.9	1508.3	1740.8	1623.7	1669	1414	1488.7	1392.7
257737_at	AT3G27440	uracil phosphoribosyltransferase, putative / UMP pyrophosphorylase, putative / UPRTase, putative	2.54441	5.88241e-06	1.32091e-05	0.999669	0.998115	1.0226	1.25247	1.05709	1.17583	1.0596	2.24187	2.54441	0.746824	1.24066	At3g27440	5	599.283	734.83	1045.66	303.346	0	0	0	0	0	0	0	57.3115	70.2743	100	29.01				3.44709	2.42242	1.97558	0.2901	3424	528.9	620.6	732.1	675.8	649.7	740.9	771	775.8
254874_at	AT4G11570	haloacid dehalogenase-like hydrolase family protein	2.54229	4.83917e-06	2.78435e-05	0.999388	0.996529	1.42908	1.31483	1.23308	1.20253	1.56882	2.15281	2.54229	1.16008	1.3529	At4g11570	2	0	0	454.292	356.481	191.32	1605.02	672.59	499.517	178.686	227.567	0	0	0	100	78.4696				1.27438	0	0	0.784696		922.2	926.6	755	946	1087.7	776.6	848.5	969.6
264524_at	AT1G10070	ATBCAT-2; branched-chain-amino-acid transaminase/ catalytic	2.53965	1.26646e-07	1.90424e-07	0.99999	0.999943	1.02562	1.10197	1.24409	1.13965	1.30161	1.41578	2.53965	1.0262	1.26538	At1g10070	2	104.482	132.911	896.814	610.548	180.6	216.03	133.71	1347.85	103.396	60.938	62.79	11.6503	14.8203	100	68.0796				1.46887	0.217691	0.171128	0.680796	1267	3134.8	3333.8	3340.4	3609.7	3210	3187.1	3001.4	2858.7
251308_at	AT3G61130	GAUT1/LGT1 (Galacturonosyltransferase 1); polygalacturonate 4-alpha-galacturonosyltransferase/ transferase, transferring glycosyl groups	2.53384	1.14557e-05	7.96852e-06	0.999782	0.998756	0.928364	0.83453	1.11517	1.07813	1.01525	2.26673	2.53384	1.02695	1.11258	At3g61130	27	461.933	519.496	555.54	0	200.23	275.62	464.67	161.732	359.553	401.579	176.33	83.1502	93.5119	100	0							0	2645	1078.6	874.4	917.7	837.9	948.9	1354.7	1046.6	1180.5
261309_at	AT1G48600	phosphoethanolamine N-methyltransferase 2, putative (NMT2)	2.53107	9.79717e-08	2.20224e-08	0.999998	0.99999	1.05306	1.06688	1.02538	0.925911	1.12246	2.0701	2.53108	1.28831	1.13278	At1g48600	18	519.01	644.639	1518.62	680.903	467.9	2291.74	1638.23	1247.06	1776.52	2927.13	278.27	34.1763	42.4489	100	44.8368				2.23031	0.946741	0.762237	0.448368	1355	4246.4	4662.1	4533.1	4492.3	3549.2	4039.2	3429	3423.3
258870_at	AT3G03080	NADP-dependent oxidoreductase, putative	2.52582	3.3014e-07	6.7067e-08	0.999996	0.999976	1.14553	1.12313	1.47434	1.27428	1.41687	2.04564	2.52582	1.0406	1.35301	At3g03080	3	274.396	593.12	1522.49	1439.83	1.88	0	0	32.0249	60.0199	26.7911	18.05	18.0228	38.9572	100	94.5704				1.05741	0.411939	0.190576	0.945704	1805	1601.5	1661.3	1625.8	1573.2	1846.8	1585.9	1328.7	1638.2
258314_at	AT3G16100	AtRABG3c/AtRab7D (Arabidopsis Rab GTPase homolog G3c); GTP binding	2.52319	1.63902e-06	1.74223e-06	0.999938	0.999644	1.05444	1.24903	0.930306	1.09774	1.25337	1.93883	2.52319	1.09709	1.29284	At3g16100	25	917.527	848.444	670.41	473.63	430.78	475.8	452.15	414.611	375.072	244.24	626.92	100	92.4708	73.0671	51.6202				1.41547	1.79137	1.93723	0.706477	2686	1038.6	828.7	895.8	1316.1	796.4	686.6	804.4	945.5
263134_at	AT1G78570	RHM1/ROL1 (RHAMNOSE BIOSYNTHESIS1); UDP-glucose 4,6-dehydratase/ catalytic	2.52204	1.14353e-05	2.00159e-05	0.999534	0.99735	1.04874	1.20459	1.30671	1.20149	1.19182	1.68717	2.52204	1.32898	1.32979	At1g78570	19	149.726	139.106	729.898	285.374	985.14	690.34	1078.7	589.2	1875	2022.93	953.2	20.5132	19.0582	100	39.0978				2.55769	0.48745	0.524664	0.390978	3552	707	558.1	931.6	521.5	1428.9	1558.9	1094.1	1653.1
264127_at	AT1G79250	protein kinase, putative	2.52113	2.00744e-06	1.15518e-07	0.999993	0.999962	1.17107	1.17948	1.8075	1.12494	2.00393	2.98368	2.52113	1.30786	1.0356	At1g79250	2	0	0	822.814	574.354	0	0	0	0	44.4208	157.166	0	0	0	100	69.8036				1.43259	0	0	0.698036	1053	3278.8	3675.5	3385.8	3618.4	3523.7	2870.5	1799.2	2180.4
255776_at	AT1G18540	60S ribosomal protein L6 (RPL6A)	2.51988	0.000278449	0.000575448	0.992672	0.960987	1.09858	0.670926	1.37324	0.971612	1.55034	1.9974	2.51988	0.916646		At1g18540	29	2382.23	2202.49	498.234	320.67	1484.16	762.63	1861.61	712.77	2122.41	2071.57	551.4	100	92.4548	20.9146	13.4609				1.55373	6.8684	7.42893	0.643612		585	317.7	386.3	165	1465.1	1737.3	1136.9	1128.9
252104_at	AT3G51460	phosphoinositide phosphatase family protein	2.51837	3.43273e-05	1.25398e-05	0.999683	0.998194	0.722597	1.0536	1.29101	1.02238	0.9568	2.01758	2.51837	1.19429		At3g51460	5	326.105	440.519	606.816	248.133	213.59	321.42	328.45	214.096	696.395	1171.36	640.01	53.7403	72.5952	100	40.8911				2.44552	1.77533	1.31423	0.408911		528.3	734.8	687.1	1154.6	517.4	1057.5	698	549.2
255798_at	AT2G33255	hydrolase	2.51597	1.25186e-06	4.92193e-07	0.999978	0.999874	1.01296	1.07146	1.04368	0.964068	1.41047	1.55363	2.51597	0.808119	1.01679	At2g33255	6	326.384	377.344	722.72	490.188	722.87	563.42	335.04	322.701	309.678	393.27	0	45.1604	52.2117	100	67.8255				1.47437	0.769795	0.665833	0.678255		547.4	718.5	580.8	758.2	918.2	981.4	955.7	799
260814_at	AT1G43710	EMB1075 (EMBRYO DEFECTIVE 1075); carboxy-lyase	2.51359	5.60234e-08	6.28931e-09	0.999999	0.999997	1.00606	0.906859	1.39958	1.21835	1.37919	1.87187	2.51359	0.969073	0.988483	At1g43710	19	547.909	620.877	2390.78	1359.34	652.51	1171.62	1046.52	915.955	758.81	1653.33	459.28	22.9176	25.9697	100	56.8575				1.75878	0.456751	0.403071	0.568575	748	7623.3	7175.9	7433.1	5906.8	9321.3	8557.9	7069.6	8494.5
258886_at	AT3G05720	importin alpha-1 subunit, putative	2.51282	2.14563e-05	1.37049e-05	0.999659	0.998058	0.905839	0.976315	1.38405	1.2551	1.71314	3.20002	2.51282	1.20491	1.32783	At3g05720	2	0	119.99	334.159	266.423	0	0	0	0	0	0	0	0	35.9079	100	79.7291				1.25425	0.450373	0	0.797291		440.7	496.3	508.3	501.6	332.4	460.8	263.1	456.2
247161_at	AT5G65810	similar to unknown protein [Arabidopsis thaliana] (TAIR:AT3G49720.2); similar to Os01g0144000 [Oryza sativa (japonica cultivar-group)] (GB:NP_001042001.1); similar to conserved hypothetical protein [Medicago truncatula] (GB:ABE78370.1); contains domain S-	2.50248	2.92486e-07	4.51643e-07	0.99998	0.999883	1.14776	1.29517	0.973916	1.10884	1.12635	2.7524	2.50248	1.14396	1.1031	At5g65810	18	429.801	782.23	2118.14	852.415	1404.61	419.42	645.94	267.911	645.013	625.595	0	20.2915	36.9301	100	40.2437				2.48486	0.917662	0.504216	0.402437	1198	2690.9	4231.7	3672.3	4139.4	2141.7	2331.3	2880.6	2212.1
252171_at	AT3G50590	transducin family protein / WD-40 repeat family protein	2.49932	3.36872e-05	0.000219437	0.996662	0.981614	0.974623	1.0123	1.18303	1.30123	1.17788	1.7673	2.49932	1.09371	1.60983	At3g50590	34	172.615	0	148.637	0	226.39	175.41	0	0	0	178.79	0	100	0	86.1087	0							0		434.8	437	400.2	505.3	582.8	541.2	745.1	491.2
263157_at	AT1G54100	ALDH7B4 (ALDEHYDE DEHYDROGENASE 7B4); 3-chloroallyl aldehyde dehydrogenase	2.49823	3.30194e-06	1.10821e-05	0.999714	0.998368	0.893633	0.768571	1.04181	0.990388	0.971531	1.20828	2.49823	0.801203	0.869914	At1g54100	25	810.698	915.897	788.448	370.695	645.42	1359.08	462.41	822.025	1495.43	425.873	1967.82	88.5142	100	86.0848	40.4734				2.12695	2.47076	2.18697	0.470158	3096	973	829.1	856.1	693.8	1830.8	2417.8	1909.6	2129.3
260603_at	AT1G55960	similar to unknown protein [Arabidopsis thaliana] (TAIR:AT3G13062.1); similar to Lipid-binding START [Medicago truncatula] (GB:ABE91086.1); contains InterPro domain Lipid-binding START; (InterPro:IPR002913)	2.49287	1.34506e-07	1.9463e-08	0.999999	0.999991	1.1404	1.33278	1.25673	1.15264	1.51987	2.2958	2.49287	0.874441	1.21616	At1g55960	3	123.255	100.84	359.955	334.926	254.85	428.67	474.56	278.036	163.983	0	173.29	34.2419	28.0147	100	93.0468				1.07473	0.301082	0.368008	0.930468	2175	1230.1	1656.7	1436.3	1937.5	977.8	979.3	864.7	930.3
250971_at	AT5G02810	PRR7 (PSEUDO-RESPONSE REGULATOR 7); transcription regulator	2.49232	8.40689e-05	0.000137817	0.99772	0.98731	1.09654	1.34197			0.962167	1.88422	2.49232			At5g02810	27	157.728	205.321	179.728	0	0	439.79	670.4	436.433	184.126	0	226.12	76.8203	100	87.5352	0							0		350.4	297	348.1	444.2	330.2	143.3	313.2	230.4
254846_at	AT4G11830	phospholipase D gamma 2 / PLD gamma 2 (PLDGAMMA2)	2.49043	9.0067e-06	9.72931e-06	0.999743	0.998534	1.10844	1.99651	0.757484	1.0897	0.989164	2.26464	2.49043	1.05971	1.23365	At4g11830	29	194.54	228.052	0	0	131.42	0	291.58	153.031	288.13	221.483	265.19	85.3051	100	0	0								3360	217.1	354.3	484.8	544.4	201.1	477	402.2	573.3
264809_at	AT1G08830	CSD1 (copper/zinc superoxide dismutase 1); copper, zinc superoxide dismutase	2.49009	7.41574e-06	1.65694e-05	0.999601	0.99773	1.06746	1.29666	1.01213	1.2879	0.948336	1.57325	2.49009	1.01502	1.36637	At1g08830	25	1210.03	1251.67	1254.06	645.342	2008.8	1529.31	837.8	4368.51	3566.28	5510.03	174.89	96.489	99.8098	100	51.4603				1.94325	1.93955	1.87502	0.514603	3302	703.1	904.6	842.1	1110.8	763.7	964.2	1273.1	925.6
247581_at	AT5G61350	protein kinase family protein	2.48861	2.60357e-07	5.73464e-07	0.999975	0.999858	1.04943	1.00742	1.10898	0.670402	0.937394	2.354	2.48861	0.715836	1.08542	At5g61350	31	334.901	333.272	0	656.729	0	0	0	0	252.226	900.569	0	50.9953	50.7473	0	100				0	0.507473	0.509953		2128	1552.6	1277.4	1452.9	1263.8	2324.4	2534.5	1240	1697.3
262581_at	AT1G15370	similar to Lon (GB:ABD28727.1); contains InterPro domain Longin-like; (InterPro:IPR011012)	2.48492	2.84877e-07	6.28254e-07	0.999973	0.999846	1.06597	1.31858	1.23927	0.973089	1.25218	2.56935	2.48492	1.07615	1.26963	At1g15370	25	891.983	914.1	731.062	459.298	857.35	745.79	729.7	819.354	882.73	936.123	1315.75	97.5805	100	79.9761	50.246				1.59169	1.99021	1.94206	0.628262	2211	1048	1148	1240.1	1476.3	1449.4	1603.8	1275.5	1121.9
266793_at	AT2G03060	MADS-box gene AGL30	2.48447	3.50821e-07	6.24508e-08	0.999996	0.999977	1.0172	0.875144	1.22274	1.06626	1.17797	2.49866	2.48447	1.31652	1.29665	At2g03060	6	346.805	484.866	871.023	765.645	0	0	0	0	0	0	0	39.8158	55.6664	100	87.9019				1.13763	0.633278	0.452957	0.879019	1045	3764.8	4897.9	3343	4109.9	4010.5	3391.1	3101.7	3352.7
249957_at	AT5G18900	oxidoreductase, 2OG-Fe(II) oxygenase family protein	2.48258	1.18447e-07	2.32073e-08	0.999998	0.99999	1.02787	0.989012	1.41113	1.06153	1.36594	1.97109	2.48258	0.938182	1.17718	At5g18900	3	365.264	549.538	1566.24	1397.3	522.26	469.38	397.9	684.958	572.03	874.629	1441.42	23.321	35.0863	100	89.2131				1.12091	0.393287	0.261408	0.892131	1036	4853.8	4781	4849.2	4421.4	8286.5	9522.3	6368.7	7028
248537_at	AT5G50100	similar to PBng143 [Vigna radiata] (GB:BAB82450.1); contains InterPro domain Thioredoxin-like fold; (InterPro:IPR012336); contains InterPro domain Putative thiol-disulphide oxidoreductase DCC; (InterPro:IPR007263)	2.46948	0.000239504	0.000103464	0.998198	0.989921	0.785776	0.966617	0.977842	1.08427	1.14566	1.94554	2.46948		0.851473	At5g50100	20	0	0	442.746	0	224.86	691.52	295.71	237.738	269.164	227.646	0	0	0	100	0							0	3027	513.7	479.6	578.3	643.6	378.9	428.7	525.8	369.7
259504_at	AT1G15690	AVP1 (vacuolar-type H+-pumping pyrophosphatase 1); ATPase	2.46478	3.85093e-08	2.94507e-09	1	0.999998	1.02901	1.05354	1.20382	0.968622	1.29465	1.91515	2.46478	0.947158	1.29801	At1g15690	6	1825.74	2364.88	2688.51	1978.92	4940.68	3057.63	3785.2	4945.37	2553.83	2912.45	3051.18	67.9091	87.9626	100	73.6069				1.35857	1.19503	0.922592	0.736069	541	11596.6	12573.1	11786.8	12958.9	14314.7	14302.1	11345.6	11680.2
262684_s_at	AT1G76030	[AT1G76030, (VACUOLAR ATP SYNTHASE SUBUNIT B1); hydrogen ion transporting ATP synthase, rotational mechanism];[AT1G20260, (VACUOLAR ATP SYNTHASE SUBUNIT B3); ATP binding / hydrogen ion transporting ATP synthase, rotational mechanism / hydrogen ion transpo	2.46477	6.02645e-06	2.03091e-06	0.999929	0.999596	0.867011	0.931972	0.954982	0.832001	0.838456	2.67418	2.46477	1.51462	1.4254	At1g76030	25	715.101	813.53	811.935	427.758	1090.51	1696.24	2156.06	1579.58	1489.57	2975.05	1394.76	87.901	100	99.8039	52.5805				1.89812	1.90185	1.67174	0.526838	2921	1049.4	1099.4	1133	1176.8	1285.2	1570.1	1333.1	1154.5
258046_at	AT3G21220	ATMKK5 (MITOGEN-ACTIVATED PROTEIN KINASE KINASE 5); kinase	2.45841	8.86781e-06	1.29367e-05	0.999675	0.998147	1.02733	0.968408	1.82364	1.84432		2.50426	2.45841	1.44388	1.13616	At3g21220	18	225.053	352.991	575.699	318.433	183.57	330.89	278.19	215.103	401.242	287.734	369.93	39.0921	61.3151	100	55.3123				1.80792	1.10853	0.706753	0.553123		677.7	720.6	649.9	668.2	437.7	647	470	627
250424_at	AT5G10550	DNA-binding bromodomain-containing protein	2.45772	1.96194e-07	7.79192e-07	0.999968	0.999817	1.03688	0.896323	1.21747	0.998932	1.36156	2.52162	2.45772	0.796604	1.01959	At5g10550	3	243.461	305.768	635.801	575.484	475.47	323.23	378.37	361.562	427.339	480.505	278.77	38.292	48.0918	100	90.5132				1.10481	0.531324	0.423055	0.905132	1974	1790.7	1779.7	1646.8	1439.6	2403.1	2500.4	1747.3	2276
266555_at	AT2G46270	GBF3 (G-BOX BINDING FACTOR 3); transcription factor	2.45636	2.98584e-06	2.51402e-06	0.999916	0.999518	1.21964	0.963178	1.21376	0.934659	1.22717	1.48824	2.45636	0.817361	1.0282	At2g46270	2	0	0	287.237	247.755	0	232.49	0	198.437	261.56	291.731	309.27	0	0	100	86.2544				1.15936	0	0	0.862544	3022	652.6	672.3	580	466.3	993.3	806.7	733.3	652.8
261142_at	AT1G19780	ATCNGC8 (CYCLIC NUCLEOTIDE GATED CHANNEL 8); calmodulin binding / cyclic nucleotide binding / ion channel	2.45261	3.31252e-07	1.25496e-07	0.999993	0.999959	1.09447	1.26324	1.01024	1.10961	1.1227	1.93014	2.45261	0.994816	1.22159	At1g19780	2	0	184.79	1156.48	883.125	0	0	0	0	0	0	0	0	15.9786	100	76.3628				1.30954	0.209246	0	0.763628	1373	3240.8	3692.9	3796.4	4206.5	4622	4615.8	6761.4	3385.1
249721_at	AT5G24655	similar to unknown protein [Arabidopsis thaliana] (TAIR:AT5G24660.1); similar to unknown protein [Brassica rapa subsp. pekinensis] (GB:AAQ92331.1)	2.45261	8.44884e-07	4.38446e-07	0.99998	0.999886	1.35545	1.12505	1.06607	1.07444	1.44991	1.62839	2.4526	1.05173	1.12054	At5g24655	2	98.1677	134.973	1623.36	948.415	0	0	63.7	0	171.993	63.8807	1555.31	6.04721	8.31445	100	58.4232				1.71165	0.142314	0.103507	0.584232	1425	1308.5	1986.6	1182	1553	1453.2	1475.3	1569.5	1382
254158_at	AT4G24380	hydrolase, acting on ester bonds	2.45223	6.45558e-06	5.20898e-07	0.999977	0.999869	1.12938	1.18465	1.07721	1.14285	1.11371	2.09245	2.45223	1.10423	1.30718	At4g24380	3	529.75	676.464	1463.15	1374.35	199.91	393.72	171.1	296.373	842.751	275.957	397.06	36.2061	46.2334	100	93.9306				1.06462	0.492208	0.385456	0.939306	1145	4395.9	4677.1	3802.2	5714.8	3678.7	3725.5	3930.9	3924.5
257892_at	AT3G17020	universal stress protein (USP) family protein	2.45089	1.74475e-06	1.76242e-06	0.999937	0.999641	1.05627	1.45915	0.807301	1.22458	0.946446	2.61536	2.45089	1.32305	1.3248	At3g17020	6	320.111	629.587	1356.34	959.779	1629.6	1859.27	2146.82	3043.51	2079.36	2812.84	2909.67	23.6011	46.4183	100	70.7627				1.41317	0.655971	0.333525	0.707627	2534	1187.4	1408.5	1400.1	2185.9	854.1	1187	1765	1331.1
246923_at	AT5G25100	endomembrane protein 70, putative	2.44965	9.30161e-06	3.57056e-06	0.999887	0.999357	1.09018	1.62743	0.936302	0.864809	0.981186	2.3338	2.44965	0.772235	1.39489	At5g25100	5	1307.08	1693.95	2295.11	480.524	1560.39	941.42	1518.53	1344.97	612.564	1659.46	1350.79	56.9508	73.8071	100	20.9369				4.77626	3.52522	2.72012	0.209369		501.5	721.9	825.3	1001	565.7	479.4	535.9	429.4
254966_at	AT4G11110	SPA2 (SPA1-RELATED 2); signal transducer	2.44762	0.000289334	0.000441814	0.994089	0.968171	0.786646	1.15963	1.20138		1.30432	2.06058	2.44762	0.947069	1.19658	At4g11110	6	191.002	243.706	313.755	235.572	179.09	237.9	212.32	186.456	245.128	210.263	231.77	60.8764	77.6739	100	75.0818				1.33188	1.03452	0.810801	0.750818		193.6	162.2	254.1	270.4	241.6	158.7	83.5	227.5
250253_at	AT5G13640	ATPDAT (Arabidopsis thaliana phospholipid:diacylglycerol acyltransferase); phosphatidylcholine-sterol O-acyltransferase	2.44142	3.31636e-07	4.03841e-07	0.999981	0.999893	0.959475	0.83224	1.22011	1.00722	1.26034	2.26971	2.44141	1.10929	1.20753	At5g13640	5	264.307	347.656	587.034	295.733	417.54	568.7	402.35	448.627	376.32	431.166	232.43	45.0242	59.2224	100	50.3775				1.98501	1.17557	0.893735	0.503775	2125	1983.2	2169.6	1939	1663.1	1823.8	1843	1344.9	1682.1
253223_at	AT4G35000	APX3 (ASCORBATE PEROXIDASE 3); L-ascorbate peroxidase	2.43595	1.89835e-05	2.51631e-05	0.999437	0.996805	1.15093	1.38375	1.22048	0.878808	0.99568	2.04183	2.43595	1.00529	1.19299	At4g35000	25	769.909	806.206	694.5	362.576	1871.76	1776.56	1527.99	860.265	655.067	851.221	1605.91	95.4979	100	86.1442	44.9731				1.91546	2.22355	2.12344	0.522068		540.9	542.7	622.2	680.6	735.5	903	549.4	630.4
251929_at	AT3G53920	SIGC (RNA polymerase sigma subunit C); DNA binding / DNA-directed RNA polymerase/ transcription factor	2.43462	3.40236e-05	1.04621e-05	0.999727	0.998444	1.01788	1.23128	2.09949	1.31143	2.22513	2.00311	2.43462	1.05875	1.05869	At3g53920	2	0	0	305.805	176.38	223.89	433.24	373.15	316.858	83.3406	0	260.02	0	0	100	57.6771				1.73379	0	0	0.576771	3187	527.5	320.6	469.9	556	611.2	408.1	283.6	353.1
253231_at	AT4G34450	coatomer gamma-2 subunit, putative / gamma-2 coat protein, putative / gamma-2 COP, putative	2.42311	3.89744e-06	1.15498e-06	0.999956	0.999746	0.829481	1.03744	1.01833	0.80863	1.07326	2.17825	2.42311	1.51304	1.18058	At4g34450	25	1205.59	1333.87	1467.78	683.816	1369.15	1251.63	2127	2352.28	1596.51	1831.98	1629.47	82.1372	90.8767	100	46.5886				2.14645	1.95062	1.76303	0.465886	2503	829.2	1162.3	1329.5	1161.3	1278.4	1487.6	1142.8	1053.6
263007_at	AT1G54260	histone H1/H5 family protein	2.41286	9.61643e-07	3.66622e-07	0.999983	0.999901	1.06721	0.904642	1.36467	1.09676	1.8311	2.14765	2.41286	0.641546	1.17162	At1g54260	6	343.877	376.034	543.837	492.945	138.1	0	138.63	256.077	142.492	153.436	213.11	63.2316	69.1447	100	90.6421				1.10324	0.762832	0.697596	0.906421	2504	833.5	906.8	707.6	767.6	1072	757.2	676.7	793.4
252953_at	AT4G38570	CDP-diacylglycerol--inositol 3-phosphatidyltransferase, putative / phosphatidylinositol synthase, putative	2.41234	5.05812e-06	8.33695e-06	0.999773	0.998708	0.909239	1.32714	0.906044	0.90711	0.966486	2.4075	2.41234	0.959332	0.933371	At4g38570	6	481.081	493.781	610.034	470.693	392.04	342.51	293.02	377.376	388.521	278.642	293.43	78.8613	80.9431	100	77.1584				1.29603	1.04905	1.02207	0.771584	3107	462.8	319.6	687.1	454.9	472.1	463.3	557.5	379
250017_at	AT5G18140	DNAJ heat shock N-terminal domain-containing protein	2.40886	3.31419e-08	2.49938e-08	0.999998	0.999989	1.04443	1.12554	1.24259	0.959157	1.35794	2.09659	2.40886	0.890101	1.14224	At5g18140	2	131.504	174.917	851.037	976.979	286.06	456.92	209.54	409.005	57.7416	23.4618	0	13.4603	17.9039	87.109	100				0.87109	0.179039	0.134603	1.14799	871	6991.5	6592.2	7782	6856.5	6018	7925	4694.4	6068.2
245641_at	AT1G25370	similar to unknown protein [Arabidopsis thaliana] (TAIR:AT1G68340.1); similar to conserved hypothetical protein [Medicago truncatula] (GB:ABE79894.1); contains InterPro domain Protein of unknown function DUF1639; (InterPro:IPR012438)	2.40866	1.10603e-05	3.0512e-05	0.99934	0.99626	1.01653	1.26777	1.3535	1.05538	0.831029	2.24213	2.40866	1.1331	1.4639	At1g25370	18	172.119	267.767	462.954	268.753	0	152.42	107.18	0	294.058	259.471	160.84	37.1786	57.8387	100	58.0519				1.7226	0.996327	0.640436	0.580519		454.4	449.5	519.9	607.4	899.1	823.9	693.7	649.8
245340_at	AT4G14420	lesion inducing protein-related	2.40014	1.19224e-05	1.56495e-05	0.999619	0.997834	1.19638	1.72235	1.15095	1.57452	1.9154	1.5893	2.40014	0.611343	1.3971	At4g14420	6	205.106	187.421	266.942	214.158	1282.77	490.34	699.23	627.596	784.09	878.112	1111.6	76.8352	70.2104	100	80.2264				1.24647	0.875153	0.95773	0.802264	3453	293.6	420.4	501.9	526	327.6	277.8	437.1	391.1
266407_at	AT2G38560	transcription factor S-II (TFIIS) domain-containing protein	2.39906	2.11283e-05	1.72854e-05	0.999587	0.99765	1.05795	0.889032	1.41653	0.983188	1.51061	2.90077	2.39906	0.757826	0.936791	At2g38560	6	481.114	444.567	393.737	398.173	319.13	352.11	253.58	301.38	233.37	228.62	464.23	100	92.4036	81.8386	82.7607				0.988858	1.11651	1.2083	1.01127	2940	519.2	468.5	509.4	320.6	1301.3	1369.7	966.4	887.5
249307_s_at	AT5G41370	[AT5G41360, XPB2 (ARABIDOPSIS HOMOLOG OF XERODERMA PIGMENTOSUM COMPLEMENTATION GROUP B 2); ATP-dependent helicase];[AT5G41370, XPB1 (ARABIDOPSIS HOMOLOG OF XERODERMA PIGMENTOSUM COMPLEMENTATION GROUP B 1); ATP-dependent helicase]	2.39253	0.000116431	6.41902e-05	0.998783	0.993148	1.11795	1.11486	1.12396	0.993407	1.55306	2.45015	2.39253	1.19803	1.19296	At5g41370	25	253.161	285.473	274.693	208.11	0	223.52	213.77	131.988	181.244	177.325	474.82	88.6816	100	96.2242	72.9002				1.31994	1.37174	1.21648	0.757608	3297	782.6	696.9	722.3	753.1	870.9	1038.6	795.1	892.6
252492_at	AT3G46740	TOC75-III (translocon outer membrane complex 75-III); protein translocase	2.38631	0.00026114	0.000362775	0.994967	0.972693						1.28219	2.3863			At3g46740	25	722.263	638.01	243.74	233.87	727.37	522.36	881.47	372.765	620.538	579.759	552.64	100	88.3349	33.7467	32.3802				1.0422	2.72805	3.08831	0.959506		156.4	47	160.5	223.3	222.8	144.6	164.5	387.4
265280_at	AT2G28355	LCR5 (Low-molecular-weight cysteine-rich 5)	2.38485	4.0297e-05	2.08676e-05	0.999517	0.997258	1.33331	1.45638	0.943945	1.20327	1.05632	1.79875	2.38485	1.04218	0.984204	At2g28355	18	337.719	1756.26	5886.93	1379.66	36.81	0	0	0	0	0	0	5.73676	29.8331	100	23.436				4.26694	1.27296	0.244784	0.23436	2888	827.6	891.7	1011.5	866.5	826.1	989.2	991.2	1322.8
265867_at	AT2G01620	MEE11 (maternal effect embryo arrest 11); zinc ion binding	2.37199	2.55416e-06	1.97764e-06	0.999931	0.999605	1.04941	1.18837	1.07096	1.01235	1.11688	1.82088	2.37199	0.956917	1.39902	At2g01620	6	264.702	279.368	305.048	379.392	523.17	744.42	494.18	423.901	256.998	272.069	628.07	69.77	73.6356	80.4042	100				0.804042	0.736356	0.6977	1.24372	2623	922.4	959.5	1005.2	1125.9	1573.2	1400.1	1627.9	1182.7
246597_at	AT5G14760	AO (L-ASPARTATE OXIDASE); L-aspartate oxidase	2.37157	1.239e-06	3.52472e-07	0.999983	0.999905	1.10659	1.09213	1.19854	0.864119	1.36492	1.70285	2.37157	0.895834	1.05739	At5g14760	19	85.7152	139.1	526.933	203.777	230.02	244.72	0	0	89.0576	131.49	637.81	16.2668	26.398	100	38.6723				2.58583	0.682606	0.420632	0.386723	2196	1454	1423.8	1538.6	1301.6	2016.9	1806.8	1226.1	1530.7
258956_at	AT3G01440	oxygen evolving enhancer 3 (PsbQ) family protein	2.35886	4.03332e-05	8.33145e-05	0.998492	0.991537	1.45589	1.2124				2.69087	2.35886			At3g01440	37	192.364	0	0	0	694.03	498.86	401.87	205.26	0	0	0	100	0	0	0									299.2	417.1	250.2	346.3	261.7	202.7	193.6	150.2
251333_at	AT3G61690	nucleotidyltransferase	2.34502	3.64742e-07	3.09236e-07	0.999985	0.999914	1.13714	0.886731	1.43001	0.815327	1.30544	2.12365	2.34502	1.05811	1.28997	At3g61690	5	395.558	387.901	637.789	395.03	232.27	175.01	219.67	240.133	249.694	280.019	194.84	62.0201	60.8197	100	61.9374				1.61453	0.981955	1.00134	0.619374	2216	1091.9	1490.2	924.9	1088.6	1334.6	1001.6	539.4	792.6
253567_at	AT4G31230	protein kinase family protein	2.33943	9.42577e-08	4.01196e-08	0.999997	0.999984	1.02346	0.922431	1.64952	1.14467	2.17346	1.59781	2.33943	1.28978	1.17079	At4g31230	17	0	0	0	134.202	0	0	0	0	0	0	0	0	0	0	100				0	0	0		1189	2977.2	3584.3	2725.1	3188.7	3902	3081.9	2069.4	2777
266205_s_at	AT2G27860	[AT1G08200, AXS2 (UDP-D-APIOSE/UDP-D-XYLOSE SYNTHASE 2)];[AT2G27860, AXS1 (UDP-D-APIOSE/UDP-D-XYLOSE SYNTHASE 1)]	2.3374	2.65078e-08	6.09206e-08	0.999996	0.999978	0.996395	1.0003	1.15756	0.981879	1.09251	1.96301	2.3374	1.1303	1.12207	At2g27860	6	790.168	916.777	1493.2	1239.59	1507.08	1350.76	2210.31	1635.78	1564.29	2061.03	2788.03	52.9176	61.3966	100	83.0151				1.2046	0.739583	0.637446	0.830151	806	6655.2	7964.2	7473.1	7203.6	9036.8	9973.3	7072.6	9052.3
249138_at	AT5G43070	WPP1 (WPP domain protein 1)	2.33464	5.45489e-06	3.77345e-06	0.999882	0.999327	0.89316	0.949358	1.54267	1.44277	1.15976	1.7661	2.33464	0.786977	1.35904	At5g43070	6	431.9	377.143	637.796	574.702	585.74	319.73	327.01	496.737	219.085	326.7	328.63	67.7176	59.1322	100	90.1075				1.10979	0.656241	0.75152	0.901075	3162	429	551.6	532.3	510	792.7	521.5	500.1	729
264320_at	AT1G04090	similar to unknown protein [Arabidopsis thaliana] (TAIR:AT5G18490.1); similar to unknown protein [Arabidopsis thaliana] (TAIR:AT5G43950.1); similar to unknown protein [Arabidopsis thaliana] (TAIR:AT3G04350.1); similar to Protein of unknown function DUF946	2.33328	1.31081e-05	1.39547e-05	0.999654	0.998028	1.16486	1.1795	1.38475	1.44805	1.20943	1.9809	2.33328	1.04681	1.41968	At1g04090	2	53.7715	62.95	347.052	257.07	0	39.52	0	35.0555	0	50.8182	0	15.4938	18.1385	100	74.0723				1.35003	0.244875	0.209171	0.740723	2720	610.6	869	735.4	762.8	778	740.1	802.6	784.9
258498_at	AT3G02480	ABA-responsive protein-related	2.32085	2.85105e-08	1.65188e-07	0.999991	0.999949	1.19486	1.32528	1.02909	1.36197	1.15457	2.44508	2.32085	1.34714	1.24869	At3g02480	2	344.636	1343.73	6313.04	4727.76	252.35	0	0	0	0	0	0	5.45911	21.2851	100	74.8887				1.33531	0.284223	0.0728963	0.748887	283	30757.9	48148.2	39685.1	47833.8	37073.9	37871.7	50352.6	48835.8
267181_at	AT2G37760	aldo/keto reductase family protein	2.32008	3.86879e-05	8.48383e-05	0.998469	0.991412	1.1716	1.32472	0.873455	0.865086	0.833071	2.00715	2.32008	1.0656	1.11524	At2g37760	2	0	154.565	1440.81	831.63	744.29	724.57	46.57	408.067	877.969	59.0074	1067.59	0	10.7277	100	57.7199				1.73251	0.185858	0	0.577199	3323	543.2	775.9	665.5	826	789.5	765.6	840.1	700.1
257169_at	AT3G24315	sec20 family protein	2.30161	4.99424e-06	2.04264e-06	0.999929	0.999594	1.07015	1.06646	0.955472	0.919772	0.96787	1.53308	2.30161	0.986442		At3g24315	6	367.036	396.031	617.308	494.454	471.57	454.05	465.68	328.129	317.257	254.405	320.84	59.4574	64.1546	100	80.0984				1.24846	0.800947	0.742305	0.800984		1402.4	1375.4	1508.3	1259.9	2190.8	1770.3	2243.9	1569.2
253460_at	no_match	no_match	2.29908	4.01148e-06	4.79085e-06	0.999857	0.999181	0.962326	0.896163	1.11356	0.75979	0.929151	1.82374	2.29908	0.981525	0.987523																									2141	2038.1	1995.2	2127.5	1628.5	1681.4	1804.7	1356.8	1021.8
261832_at	AT1G10650	protein binding / zinc ion binding	2.29461	1.08995e-07	4.08905e-08	0.999997	0.999984	0.893565	0.922221	1.01202	1.07036	0.923107	1.20691	2.29461	0.952914	1.1298	At1g10650	5	668.528	814.856	1419.78	782.89	491.32	353.61	245.37	436.53	610.044	601.304	128.56	47.0867	57.3931	100	55.1416				1.81351	1.04083	0.853923	0.551416	1854	1574.1	1525.5	1722.9	1476.1	1729	1941.7	1772.1	2110.2
255711_at	AT4G00090	transducin family protein / WD-40 repeat family protein	2.28069	0.00021507	0.000107195	0.998145	0.989629	1.12481	1.2929	1.65476	1.3699	1.69722	1.89825	2.28069	0.659986	1.07256	At4g00090	29	431.382	435.082	242.269	0	146.48	273.12	201.76	191.253	441.755	398.048	164.5	99.1495	100	55.6835	0							0	3270	888.1	709.8	910.7	926	652.5	649.3	620.5	457.2
259214_at	AT3G09085	similar to unknown protein [Oryza sativa (japonica cultivar-group)] (GB:AAP06841.1)	2.27281	3.32992e-05	4.63976e-05	0.999068	0.994736	0.967962	0.705747	1.28865	1.13653	1.17101	2.09393	2.27281	1.17078	1.40125	At3g09085	25	526.724	406.641	163.506	231.509	220.69	437.77	205.99	377.43	381.671	289.948	458.99	100	77.2019	31.0422	43.9526				0.706264	1.75648	2.27518	1.4159		718.5	674.3	484.2	531.3	1298.5	1388.6	1228	1141.9
245605_at	AT4G14300	heterogeneous nuclear ribonucleoprotein, putative / hnRNP, putative	2.26862	0.000164228	0.000622568	0.992189	0.958568	0.99745	1.02853	0.925729	1.0246	0.995793	1.08619	2.26861	0.794864		At4g14300	29	351.64	439.551	214.145	0	166.9	379.52	345.07	201.833	448.379	464.202	0	79.9997	100	48.719	0							0		476.7	579.3	563.8	525.1	1066.2	958	1062.9	1177.5
248485_at	AT5G51050	mitochondrial substrate carrier family protein	2.26463	8.35038e-05	0.000188447	0.997054	0.983708	1.1436	1.16612	0.966881	1.12185	1.13078	2.01352	2.26463	1.0882	1.26166	At5g51050	5	338.163	371.731	406.351	254.006	214.02	254.74	176.19	216.044	247.435	167.124	406.56	83.2195	91.4803	100	62.5092				1.59976	1.46347	1.33132	0.625092	3606	411.8	421.2	419.3	430.1	527.9	555.2	696.9	559.8
253954_at	AT4G26970	aconitate hydratase, cytoplasmic, putative / citrate hydro-lyase/aconitase, putative	2.25987	2.80195e-07	2.40533e-07	0.999988	0.999931	0.972769	1.08564	0.85557	0.9247	1.08545	2.04135	2.25987	1.00595	1.21168	At4g26970	25	1790.74	1923.2	1771.33	1127.26	923.49	1088.84	1408.03	1089.19	1464.62	4319.4	1188.03	93.1123	100	92.1028	58.6139				1.57135	1.70608	1.58857	0.636396	1593	1939.9	2814.8	2435.4	2871	1973	2394.6	2348.8	2371.7
245975_at	AT5G13070	MSF1-like family protein	2.24968	2.74112e-07	2.88175e-07	0.999986	0.999919	1.01732	0.996318	1.61863	1.2044	1.73958	1.73672	2.24968	0.896169	0.896874	At5g13070	-	0	0	0	0	0	207.64	683.22	0	0	0	0												1924	1621.6	1749.2	1916.9	1384.3	2846.8	3093.9	1812.7	2607.7
257213_at	AT3G15020	malate dehydrogenase (NAD), mitochondrial, putative	2.24386	5.58167e-06	3.39594e-06	0.999892	0.999383	1.07118	1.0704	0.921519	1.02916	0.911347	1.70724	2.24386	1.05907	1.31842	At3g15020	5	1397.72	1939.34	2023.38	934.13	359.85	308.99	283.37	191.031	642.452	1733.37	166.44	69.0789	95.8465	100	46.1669				2.16605	2.07609	1.49628	0.461669	2622	932.8	1008.6	950.6	989.4	1076.2	962.2	1156.4	1120.1
258621_at	AT3G02830	ZFN1 (ZINC FINGER PROTEIN 1); nucleic acid binding	2.22774	3.34226e-07	3.35447e-07	0.999984	0.999908	0.911307	0.862426	1.1429	1.01328	1.0933	1.68517	2.22774	1.13104	1.32955	At3g02830	3	321.935	408.642	881.759	708.572	328.46	435.85	362.32	383.384	145.839	189.045	0	36.5105	46.3439	100	80.3589				1.24442	0.576711	0.454343	0.803589	1523	3048.1	3141.5	2936.8	2920.8	4691.9	4689.4	3560	4757.3
252087_at	AT3G52080	CHX28 (cation/hydrogen exchanger 28); monovalent cation:proton antiporter	2.22549	2.42665e-05	7.30372e-06	0.999797	0.998842	1.20848	1.16947	1.38674	1.29517	1.99249	1.62054	2.22549	0.757128	1.03195	At3g52080	2	0	0	601.681	532.268	0	0	0	0	0	0	0	0	0	100	88.4636				1.13041	0	0	0.884636	1570	1803.1	1855.1	1745.3	1794.8	2058.1	2206.4	1513.1	2469.8
248226_at	no_match	no_match	2.22189	0.000763444	0.000556754	0.992866	0.961961						2.35493	2.22189																												337.6	348.5	192.8	274.4	269.2	389.8	212.1	171.8
264703_at	AT1G69960	PP2A (SERINE/THREONINE PROTEIN PHOSPHATASE 2A); protein phosphatase type 2A	2.22029	1.00552e-05	7.46942e-06	0.999793	0.99882	1.22066	0.962174	1.98111	1.51676	2.30792	3.08434	2.22029	1.05294	1.46397	At1g69960	5	638.762	730.99	943.915	543.313	557.5	467.22	381.15	294.779	575.267	838.583	623.87	67.6715	77.4423	100	57.5595				1.73733	1.34543	1.17568	0.575595	2792	920.5	999.6	683.7	829.8	1047.7	955.8	787.9	746
255453_at	AT4G02900	early-responsive to dehydration protein-related / ERD protein-related	2.21466	2.35194e-05	6.14388e-06	0.999824	0.998995	1.21809	1.08329	1.53433	0.715773	1.56446	2.34779	2.21466	0.855747	1.14054	At4g02900	2	126.936	170.28	712.754	610.684	0	81.43	0	0	0	0	0	17.8093	23.8905	100	85.6796				1.16714	0.278835	0.207859	0.856796	2260	1071.7	1274.1	986.2	1100	1397	1255.7	743.5	494
259868_at	AT1G76760	ATY1 (Arabidopsis thioredoxin y1); thiol-disulfide exchange intermediate	2.21451	1.73501e-05	2.14546e-05	0.999506	0.997195	1.27686	1.35611	1.44381	1.06599	1.59003	2.00601	2.21451	0.743844	1.12849	At1g76760	6	464.892	446.45	527.955	451.761	166.08	113.26	91.98	97.4964	366.601	541.319	278.56	88.0551	84.5621	100	85.5681				1.16866	0.988244	1.02907	0.855681	3026	730.3	660.2	740.6	736.2	1109.2	857.7	625.9	826.3
247514_at	AT5G61640	PMSR1 (PEPTIDEMETHIONINE SULFOXIDE REDUCTASE 1); protein-methionine-S-oxide reductase	2.20891	0.000359056	0.000553017	0.992905	0.962157	1.00686	0.769312	1.4391		1.51129	2.82301	2.2089		1.23832	At5g61640	5	296.541	339.072	507.536	184.433	168.9	346.26	179.43	326.442	360.144	233.77	406.02	58.4275	66.8075	100	36.3389				2.75187	1.83846	1.60785	0.363389		242	330.2	151.7	285.5	323.9	357.8	166.9	294.9
256184_at	AT1G51650	ATP synthase epsilon chain, mitochondrial	2.20214	7.58252e-06	1.37101e-05	0.999659	0.998057	1.17326	1.15883	1.05793	1.26085	1.1641	1.67539	2.20214	1.1821	1.10321	At1g51650	5	1815.65	1921.08	2497.53	1510.8	2497.02	1349.75	1675.72	1050.24	3100.97	3284.32	2250.07	72.6977	76.9188	100	60.4916				1.65312	1.27156	1.20178	0.604916	2544	1325.4	1568.1	1527.9	1330	1562	1500.8	1958	1692.3
249649_at	AT5G37060	ATCHX24 (cation/hydrogen exchanger 24); monovalent cation:proton antiporter	2.20087	1.00266e-06	6.28237e-07	0.999973	0.999846	0.971534	1.1915	1.31633	0.674867	1.40682	3.34083	2.20087	1.3627	1.28097	At5g37060	2	0	0	665.417	684.669	0	0	0	0	0	0	0	0	0	97.1881	100				0.971881	0	0	1.02893	1246	1758.5	3098.2	2649.5	3306.8	2286.7	2004.8	716.7	1483.5
255966_at	AT1G22300	GRF10 (GENERAL REGULATORY FACTOR 10); protein phosphorylated amino acid binding	2.1919	5.36556e-06	1.48144e-05	0.999636	0.99793	1.08123	0.942425	1.15692	0.917169	1.1114	2.37214	2.1919	1.20639	1.37511	At1g22300	5	1361.02	1520.77	1705.11	906.846	2131.25	1726.97	2186.85	2303.1	3067.88	4144.16	1867.81	79.8201	89.1887	100	53.184				1.88026	1.67698	1.50083	0.53184	1584	2299.6	2637.5	2119	2184.3	2398.2	2514.1	2182.7	1711.6
250404_at	AT5G10960	CCR4-NOT transcription complex protein, putative	2.18262	1.41014e-05	1.039e-05	0.999728	0.998452	0.840876	0.834466	0.954145	0.700849	0.923328	2.58918	2.18262	1.31135	1.23959	At5g10960	6	247.867	330.505	652.654	432.966	920.88	1677.4	962.85	1339.23	937.938	2585.76	1098.65	37.9782	50.6402	100	66.3392				1.5074	0.763353	0.572486	0.663392	1499	1876.3	2465.9	2164.9	2144.2	4010.1	3597.2	2631.6	2956.2
251370_at	AT3G60450	similar to unknown protein [Arabidopsis thaliana] (TAIR:AT3G60440.1); similar to pRIB5 protein [Ribes nigrum] (GB:CAA07566.1); contains InterPro domain Phosphoglycerate mutase; (InterPro:IPR013078); contains InterPro domain PRIB5; (InterPro:IPR012398)	2.18007	0.000470369	0.000500284	0.99346	0.964963	1.07701	1.10849	1.00241	1.16961	1.43178	1.44328	2.18007	1.11718	1.10089	At3g60450	25	740.349	869.383	811.308	354.894	820.98	212.55	659.95	636.481	1628.15	1654.23	1778.21	85.158	100	93.32	40.8214				2.28605	2.44969	2.08611	0.437435		399.7	267.4	270.5	416.1	284.1	380.8	428.5	347.3
258437_at	AT3G16560	protein phosphatase 2C-related / PP2C-related	2.17636	5.84204e-05	5.79652e-05	0.998881	0.993692	1.12881	1.15565	1.17418	1.2188	1.52284	1.80624	2.17635	0.97917	0.852275	At3g16560	6	85.3751	127.98	287.49	177.165	181.67	398.02	343.3	213.75	155.248	465.409	59.71	29.6967	44.5163	100	61.6246				1.62273	0.722379	0.481897	0.616246	3131	554.4	572.6	640.1	513.7	486.4	718.9	608.9	642.2
260281_at	AT1G80500	intracellular transporter	2.1751	6.33902e-05	7.46205e-05	0.998622	0.992259	1.03923	1.2018	1.25411	0.824339	1.14366	2.16798	2.1751	1.20155	1.18825	At1g80500	25	806.399	772.484	474.743	219.903	454.15	519.79	478.99	314.922	615.006	626.751	289.84	100	95.7943	58.8721	27.2697				2.15888	3.51285	3.66707	0.463203	2791	724.9	872.6	966.8	880.6	1213.6	973.2	697.8	739.6
252348_at	AT3G48140	senescence-associated protein, putative	2.17361	2.04455e-06	1.44996e-06	0.999946	0.999694	1.31939	1.22093	1.01957	0.868842	1.01006	2.17669	2.17361	0.974994	1.36371	At3g48140	25	2322.09	1596.78	674.179	779.917	6168.93	3416.28	4055.23	4954.44	5765.88	6391	7019.26	100	68.7646	29.0333	33.5869				0.864425	2.04737	2.97736	1.15684	2322	1982.2	2299.1	1992.2	1969.6	2618.3	2752.5	2215.1	2361.7
262604_at	AT1G15060	similar to unknown protein [Arabidopsis thaliana] (TAIR:AT1G73750.1); similar to Os01g0692600 [Oryza sativa (japonica cultivar-group)] (GB:NP_001043943.1); similar to unknown protein [Oryza sativa (japonica cultivar-group)] (GB:BAD82496.1); contains Inter	2.17043	0.000125462	0.000563566	0.992796	0.961605	1.18465	1.41304	1.13648	1.12062	1.24742	1.36348	2.17043	0.752068	1.16212	At1g15060	6	303.726	309.415	384.898	489.551	223.96	312.4	262.31	394.149	177.597	224.786	217.28	62.0417	63.2038	78.6227	100				0.786227	0.632038	0.620417	1.2719	3244	505.8	477.1	533.8	638.6	597.5	470	478.1	574.5
248012_at	AT5G56310	pentatricopeptide (PPR) repeat-containing protein	2.16653	9.0637e-05	9.27922e-05	0.998352	0.990768	0.929629	0.927514	1.58614	0.943481	1.62433	2.05856	2.16653	0.825371	1.04216	At5g56310	17	0	0	0	239.846	0	0	0	0	0	0	0	0	0	0	100				0	0	0		3001	750.2	524.6	614.9	657	582.8	870.9	462.1	402.6
251805_at	AT3G55530	zinc finger (C3HC4-type RING finger) family protein	2.16402	7.35473e-05	6.55102e-05	0.998762	0.993034	0.783354	1.07835	1.71175	1.48742	1.61717	1.95068	2.16402	1.07135	1.1504	At3g55530	6	206.708	207.825	320.136	226.93	263.56	277.01	230.86	364.861	278.736	170.251	286.4	64.5687	64.9176	100	70.8855				1.41073	0.915809	0.910887	0.708855	3223	542.2	389.6	688.7	594	369.1	535.9	338.4	448
254705_at	AT4G17870	similar to unknown protein [Arabidopsis thaliana] (TAIR:AT5G46790.1); similar to Streptomyces cyclase/dehydrase family protein [Brassica oleracea] (GB:ABD65175.1); contains InterPro domain Streptomyces cyclase/dehydrase; (InterPro:IPR005031)	2.1529	9.69648e-05	0.000288869	0.995821	0.977156	1.44365	1.22846	1.00868	1.05291	1.12171	1.29684	2.1529	1.38541	1.00358	At4g17870	19	0	176.518	414.617	189.862	747.1	1071.43	663.58	741.785	799.68	1249.69	312.53	0	42.5736	100	45.7921				2.18378	0.929715	0	0.457921	3320	634.7	680.9	592.2	527.3	845.5	746.5	920.8	741
252075_at	AT3G51730	saposin B domain-containing protein	2.14934	1.07365e-05	1.87054e-05	0.999559	0.997493	1.30475	1.3231	1.0904	1.08294	1.02368	1.69076	2.14934	0.661462	0.998653	At3g51730	5	272.673	346.725	415.006	250.136	2009.9	2885.15	1448.69	3175.69	2638.2	2005.02	2356.02	65.7033	83.547	100	60.2729				1.65912	1.38615	1.0901	0.602729	2688	1092.8	1495.7	1082.6	1542.3	1326.1	1450.5	1311.4	1446.2
245211_at	AT5G12370	SEC10 (EXOCYST COMPLEX COMPONENT SEC10)	2.1475	0.000255711	0.000491104	0.993558	0.96546	1.07162	0.948887	1.2543	0.983511	1.22358	1.79703	2.1475	0.837173	1.49253	At5g12370	25	697.787	702.917	467.055	163.072	530.95	510.4	688.69	681.834	467.329	555.115	1041.5	99.2702	100	66.4453	23.1993				2.86411	4.31047	4.27901	0.349149		489.8	487.2	498.7	366.4	541.7	683	503.9	456.4
256745_at	AT3G29360	UDP-glucose 6-dehydrogenase, putative	2.14566	4.80279e-07	3.80408e-07	0.999982	0.999899	0.841339	1.01528	1.04607	0.993411	1.13613	1.99029	2.14566	1.23906	1.19668	At3g29360	18	212.166	522.982	1204.65	504.12	707.99	947.72	1555.3	2122.03	1496.67	2594.82	2192.69	17.6122	43.4135	100	41.8476				2.38962	1.03742	0.420864	0.418476	1530	1890.6	1997.9	2335.9	2356.5	1918.2	2003.2	1703.4	2020.6
256679_at	AT3G52300	ATP synthase D chain-related	2.14	2.01185e-05	4.01561e-05	0.999173	0.99532	1.15613	1.14951	0.851775	0.944159	0.881741	1.73391	2.14	0.807324	1.11291	At3g52300	25	1824.13	1960.78	1732.21	915.42	2721.31	1566.69	1936.26	1373.98	3162.57	3685.99	2299.85	93.0308	100	88.3429	46.6865				1.89226	2.14194	1.99267	0.52847	2122	1954.4	2637.3	2366.2	2199.2	2885.2	3046.9	3467.8	3107.7
252300_at	AT3G49160	pyruvate kinase family protein	2.13579	1.75113e-06	1.54742e-06	0.999943	0.999677	0.999663	0.846238	0.790908	0.670584	0.896294	1.49932	2.13579	1.09403	1.26237	At3g49160	2	102.03	152.994	649.288	443.236	209.54	89.23	77.78	114.832	70.5831	73.79	0	15.7142	23.5633	100	68.265				1.46488	0.345175	0.230193	0.68265	2087	2036.8	1814.6	1887.4	1372.9	2108	2932.3	2497.9	1775.6
262064_at	AT1G56070	LOS1 (Low expression of osmotically responsive genes 1); translation elongation factor/ translation factor, nucleic acid binding	2.12538	2.01192e-05	1.03411e-05	0.999729	0.998458	1.21499	1.21882	1.21005	1.16484	0.988899	1.82375	2.12538	1.47581	1.01289																									2804	583.6	556.3	627.4	516.1	870.2	1070	1089.1	778.6
246235_at	AT4G36830	GNS1/SUR4 membrane family protein	2.11821	0.000177366	0.000719262	0.991219	0.953765	0.920779	0.897403	0.925484	0.843747	1.07122	2.85849	2.11821	0.889857	1.13945	At4g36830	2	0	0	303.476	289.611	0	0	0	0	0	0	0	0	0	100	95.4316				1.04787	0	0	0.954316	3229	701.6	361.9	631.4	405.1	455.5	582.8	481.5	465.1
251205_at	AT3G63080	ATGPX5 (GLUTATHIONE PEROXIDASE 5); glutathione peroxidase	2.11354	0.000446068	0.000173471	0.997247	0.984748	0.998694	0.998073	1.07496	0.77008	1.06172	0.980188	2.11354	0.909399	1.2273	At3g63080	6	467.251	407.986	612.738	536.181	797.84	730.21	666.83	825.798	725.303	1113.33	1822.01	76.2562	66.584	100	87.5058				1.14278	0.76091	0.871443	0.875058	2110	1569	1488.9	1460.3	1595.7	1856	2096.1	1512.1	1319.1
262615_at	AT1G13950	EIF-5A (eukaryotic translation initiation factor 5A-1); translation initiation factor	2.11294	9.01372e-06	9.76418e-06	0.999742	0.998529	1.07812	1.21147	1.16968	0.950774	1.17989	1.88338	2.11294	0.747757	1.30614	At1g13950	25	1065.24	1213.7	1076.26	672.08	0	314.58	0	0	448.751	769.332	558.91	87.7684	100	88.6759	55.3744				1.60139	1.80589	1.585	0.624458	1552	1881.6	1909.4	2001	2258.9	2587.2	2362.3	2249.3	1773.9
267090_at	AT2G38270	CXIP2 (CAX-INTERACTING PROTEIN 2); electron carrier/ protein disulfide oxidoreductase	2.10952	8.60026e-07	5.7702e-07	0.999975	0.999857	1.15671	1.01952	1.356	1.03002	1.45642	1.69763	2.10952	0.781438	1.05792	At2g38270	3	268.123	304.664	950.447	1329.58	1135.51	861.5	635.31	301.707	223.349	156.627	378.69	20.166	22.9143	71.4847	100				0.714847	0.229143	0.20166	1.3989	955	6093	5882.9	5779.6	4775.9	7112.4	6706.1	5202.1	5294.4
245064_at	AT2G39725	complex 1 family protein / LVR family protein	2.10434	0.000225747	0.000603316	0.992386	0.95955	1.30381	1.21478	1.45365	1.13489	1.26659	1.25952	2.10434	1.02553	1.00579	At2g39725	25	418.307	427.995	487.057	179.673	229.66	185.76	216.92	201.553	264.656	349.151	284.4	85.8846	87.8737	100	36.8897				2.71079	2.38207	2.32815	0.368897		250.4	335.4	234.6	311.2	685.7	637.7	538.6	494.6
248255_at	AT5G53350	CLPX (Clp protease regulatory subunit X); ATPase	2.09788	3.79211e-05	1.41492e-05	0.99965	0.998006	1.06521	1.05962	1.0169	0.996223	1.07315	1.93791	2.09788	1.54197	1.01008	At5g53350	25	404.616	434.092	407.805	275.654	843.55	1395.38	934.27	1399.85	908.41	758.096	1749.25	93.2097	100	93.9441	63.5011				1.47941	1.57478	1.46784	0.675945	3169	708.4	701.3	612.8	789.5	551.7	471.4	475.5	526.8
267033_at	AT2G38450	binding	2.09064	0.000490714	0.000606253	0.992355	0.9594	0.90554	0.856844	0.841129	0.860013	0.91513	3.63705	2.09064	1.07775	0.961652	At2g38450	25	355.228	403.101	343.479	182.697	268.23	408.04	318.8	216.538	327.07	211.871	548.36	88.1237	100	85.2092	45.3228				1.88005	2.20639	1.94436	0.531901	3562	429.2	435.5	416.6	401.6	388.9	377.2	446.2	337.1
267349_at	AT2G40010	[AT2G40010, 60S acidic ribosomal protein P0 (RPP0A)]	2.08704	0.000110578	0.000170449	0.997286	0.98496	1.09218	1.55155	0.752135	0.956176	0.964364	1.45602	2.08704	1.13141	0.873604	At2g40010	25	693.629	701.302	446.512	277.659	0	0	0	0	0	144.733	0	98.9059	100	63.6691	39.592				1.60813	2.52577	2.49813	0.621839	3458	506	684.7	800.8	890.7	594.3	682.6	722.5	900.8
253693_at	AT4G29670	thioredoxin family protein	2.07834	2.71458e-05	1.91249e-05	0.999551	0.997447	1.39547	1.43309	1.16599	0.921882	1.01394	2.00927	2.07834	1.26746		At4g29670	5	305.846	357.687	373.813	241.815	863.57	992.54	1020.06	606.442	376.726	0	393.72	81.8178	95.6858	100	64.6887				1.54587	1.47917	1.26479	0.646887		1182.3	1025.2	1245.9	1021.1	1028.2	1088.3	826.7	846.7
246276_at	AT4G37270	HMA1 (Heavy metal ATPase 1); copper-exporting ATPase	2.07191	0.000182918	0.0005085	0.993373	0.964521	0.924149	0.777618	1.35123		1.64406	2.07173	2.07191	1.21056	1.06901	At4g37270	29	66.032	86.4306	40.8751	0	285.2	583	489.5	533.693	197.766	345.195	221.33	76.3989	100	47.2925	0							0		328.5	314.8	238.5	302.8	276.9	354.8	323.9	155.9
257050_at	AT3G15260	protein phosphatase 2C, putative / PP2C, putative	2.07061	5.88533e-05	8.17632e-05	0.998515	0.991664	1.07691	1.11191	1.04375	0.944926	0.953262	2.18011	2.07061	1.02663	1.40681	At3g15260	18	188.511	385.555	1090.28	436.068	139.01	370.81	337.06	300.095	285.593	95.3443	358.04	17.2901	35.3628	100	39.9959				2.50026	0.884161	0.432297	0.399959	3066	668.8	752.5	940.4	527.1	1276.5	889.7	968.2	992.9
261015_at	AT1G26480	GRF12 (GENERAL REGULATORY FACTOR 12); protein phosphorylated amino acid binding	2.07059	2.36149e-06	5.89257e-07	0.999974	0.999854	1.13579	1.06252	1.43862	1.03615	1.76075	1.9536	2.07059	0.990213	1.15942	At1g26480	19	0	573.562	2249.16	1356.09	0	0	0	0	0	0	0	0	25.5012	100	60.2933				1.65856	0.422952	0	0.602933	616	11286.7	11584	9347.6	12047.6	10646	10357.5	6795.3	8332.3
252474_at	AT3G46620	zinc finger (C3HC4-type RING finger) family protein	2.07021	0.00045368	0.000736084	0.991053	0.952949	1.35042	0.880133	1.02222	0.900182	1.18287	1.89122	2.07021	0.901799	1.19346	At3g46620	25	295.094	347.213	324.504	270.779	382.96	439.07	301.05	505.462	957.355	631.102	943.95	84.9895	100	93.4596	77.9864				1.19841	1.28227	1.0898	0.83444	3299	1214.2	772	889.9	404.6	832.3	1081.7	894.8	790.7
256281_at	AT3G12560	TRFL9 (TRF-LIKE 9); DNA binding	2.06844	8.84288e-06	1.50688e-06	0.999945	0.999684	0.954771	1.1433	1.20473	0.643919	1.03975	1.59867	2.06844	1.40309	1.21332	At3g12560	6	224.381	228.37	316.721	323.941	232.56	190.26	226.52	240.537	249.163	344.403	103.96	69.2662	70.4974	97.7712	100				0.977712	0.704974	0.692662	1.0228	2207	933.5	934.7	1140.9	1096.2	1338.3	1329.1	688.4	737.3
264200_at	AT1G22650	beta-fructofuranosidase, putative / invertase, putative / saccharase, putative / beta-fructosidase, putative	2.06614	3.0254e-06	2.98755e-06	0.999903	0.999445	0.921477	0.875309	1.86922	1.42808	1.7764	1.54654	2.06614	0.947146	1.06865	At1g22650	2	0	0	581.402	514.004	0	0	124.98	0	62.2771	0	0	0	0	100	88.4077				1.13112	0	0	0.884077	2040	988.1	1213.4	915.6	1175.6	1077.8	867.5	551.6	934.6
248673_at	AT5G48780	disease resistance protein (TIR-NBS class), putative	2.06552	1.84581e-05	1.9971e-05	0.999535	0.997355	1.05653	0.933048	1.28685	0.9134	1.08236	1.15358	2.06552	0.900046	1.19421	At5g48780	3	100.212	99.8856	173.51	209.032	0	0	0	0	95.198	87.3413	0	47.9411	47.7849	83.0062	100				0.830062	0.477849	0.479411	1.20473	2704	1328.3	1359.1	1184.6	1188.7	1307	1424.2	959.5	979.1
254358_at	AT4G22310	similar to unknown protein [Arabidopsis thaliana] (TAIR:AT4G14695.1); similar to Os08g0344300 [Oryza sativa (japonica cultivar-group)] (GB:NP_001061597.1); similar to Os07g0449100 [Oryza sativa (japonica cultivar-group)] (GB:NP_001059546.1); similar to Pr	2.05948	1.82769e-05	9.98356e-06	0.999737	0.998502	0.985691	0.999472	1.03984	1.35643	1.25214	1.70965	2.05948	0.883165	1.12845	At4g22310	25	1452.26	1394.84	1196.71	630.854	2107.69	1558.54	1570.69	968.599	2160.95	3160.91	1289.29	100	96.0461	82.4039	43.4396				1.89698	2.21103	2.30205	0.527155	2100	1499.5	1862.2	1666.6	1742.1	1543.8	1387.6	2085.6	1738.3
259343_s_at	AT3G03780	[AT5G17920, ATCIMS (COBALAMIN-INDEPENDENT METHIONINE SYNTHASE); 5-methyltetrahydropteroyltriglutamate-homocysteine S-methyltransferase/ methionine synthase];[AT3G03780, AtMS2 (Arabidopsis thaliana methionine synthase 2); 5-methyltetrahydropteroyltriglutam	2.05916	1.8928e-07	4.39818e-07	0.99998	0.999886	1.30377	1.30388	2.18224	1.25586	2.48475	3.26303	2.05916	1.22591	1.10037	At3g03780	2	1047.41	1183.6	4225.44	3426.3	1948.87	1953.88	4307.09	5371.65	2526.49	6407.31	642.07	24.7882	28.0112	100	81.0875				1.23324	0.345444	0.305697	0.810875	306	18169.7	27660.1	18497.1	27336.8	20402.8	16255.3	9632.4	11464
265222_at	AT2G01970	endomembrane protein 70, putative	2.05639	4.34479e-06	1.07043e-05	0.999722	0.998414	1.02799	1.05547	1.33496	1.37706	1.1911	1.6266	2.05639	0.959679	1.30653	At2g01970	25	681.052	836.412	1029.49	415.034	780.93	724.91	823.2	876.211	718.81	943.981	2252.95	66.1543	81.2453	100	40.3145				2.4805	2.01529	1.64096	0.403145	2584	774.2	834.5	813.7	838	716.3	736	664	834.1
252371_at	AT3G48070	protein binding / zinc ion binding	2.05486	1.1042e-06	1.68872e-06	0.999939	0.999653	1.0513	0.991028	1.24435	0.9421	1.38152	1.85423	2.05486	1.01177	1.12295	At3g48070	6	550.207	600.663	675.472	538.632	394.59	393.94	338.07	443.537	349.346	271.57	705.61	81.4553	88.9249	100	79.7416				1.25405	1.11516	1.02149	0.797416	1904	1481	1342.9	1187.8	1474.2	1511.9	1690.3	1312.4	1112
260777_at	AT1G14560	mitochondrial substrate carrier family protein	2.05232	6.61362e-06	3.0049e-06	0.999902	0.999442	1.08788	0.96773	1.41825	0.921948	1.45056	1.77531	2.05232	0.802864	1.1431	At1g14560	2	225.302	0	1049.14	863.155	135.76	124.84	120.08	136.827	176.935	170.108	0	21.4748	0	100	82.2723				1.21548	0	0.261021	0.822723		4960.6	5813.8	4829	4755.4	4844.6	4542.4	2647	3455.1
256940_at	AT3G30720	unknown protein	2.05022	1.25163e-06	2.18186e-06	0.999925	0.999571	1.42236	1.29074	0.987588	1.34283	1.16632	1.71032	2.05022	1.04968	1.28846	At3g30720	20	0	249.648	850.219	0	0	0	226.82	0	0	0	0	0	29.3627	100	0							0	1737	1859	2392.3	1517.8	2340.1	3302.8	1996.2	3005.5	4199.6
253725_at	AT4G29340	PRF4 (PROFILIN 4); actin binding	2.04492	9.55792e-08	8.45202e-08	0.999995	0.999971	1.26352	1.14412	1.62309	1.08624	1.81683	2.74982	2.04492	1.2078	1.22715	At4g29340	3	1229.53	2524.6	6537.24	5368.73	0	0	0	0	174.035	73.7563	0	18.8081	38.6187	100	82.1253				1.21765	0.470242	0.229017	0.821253	293	25607.2	28084.7	20354.2	28264	18791.7	19194.9	12029.9	13392.3
260045_at	AT1G73670	ATMPK15 (Arabidopsis thaliana MAP kinase 16); MAP kinase/ kinase	2.0448	8.75596e-06	5.5207e-06	0.999839	0.99908	0.851658	0.977749	1.07216	1.149	1.12919	1.30852	2.0448	0.74131	1.2557	At1g73670	6	143.101	145.87	352.721	288.68	145.93	267.47	197.76	157.439	235.676	275.654	168.05	40.5705	41.3557	100	81.8436				1.22184	0.505302	0.495708	0.818436	2239	1333	1135.7	1300.5	1533.7	1353.3	1304.8	1505.7	1342.9
247118_at	AT5G65890	ACR1 (ACT DOMAIN REPEAT 1)	2.04257	1.16459e-06	3.60082e-07	0.999983	0.999903	1.09956	1.08778	1.5894	1.04433	1.6299	1.56443	2.04257	1.02305	1.14076	At5g65890	6	424.087	329.07	908.473	677.717	0	162.98	110.92	156.47	0	0	0	46.6813	36.2224	100	74.5996				1.34049	0.485557	0.625758	0.745996	1118	2888.5	3432.3	2977.4	3275.7	4892.2	5064.6	3032.4	3509.8
254010_at	AT4G26240	similar to Os01g0559300 [Oryza sativa (japonica cultivar-group)] (GB:NP_001043342.1)	2.03882	8.87345e-05	0.000150255	0.997553	0.986401	1.07296	1.33665	1.21515	1.07786	1.29845	1.73091	2.03882	0.891981	1.25792	At4g26240	25	413.315	426.743	242.194	222.972	298.09	449.57	311.18	387.558	323.195	250.793	572.65	96.8531	100	56.754	52.2497				1.08621	1.91389	1.85366	0.920634	2969	586.1	546.3	717.4	693.3	776.6	720.1	742.5	585.1
245793_at	AT1G32220	catalytic/ coenzyme binding	2.03793	4.74822e-06	1.68308e-06	0.999939	0.999654	0.960314	0.818689	1.25295	1.01069	1.14012	1.88319	2.03793	0.913621	0.897587	At1g32220	2	69.3749	120.752	1094.26	1123.85	503.57	1355.77	417.41	218.543	0	0	0	6.173	10.7445	97.3671	100				0.973671	0.107445	0.06173	1.02704	844	5670.3	4853.3	4908.7	4062.9	8144.2	8951.5	6500.3	7289.9
251049_at	AT5G02430	WD-40 repeat family protein	2.03766	2.3069e-07	1.08345e-07	0.999994	0.999964	1.06644	1.1081	1.51017	1.19428	1.59617	1.71345	2.03766	0.731166	1.02276	At5g02430	-	0	0	0	0	0	0	0	0	0	0	0												798	4489.6	4726.6	4581.1	4995.1	4511.1	4275.8	3574.7	3374.2
247733_at	AT5G59610	DNAJ heat shock N-terminal domain-containing protein	2.03555	4.16654e-06	1.6594e-06	0.99994	0.999658	1.10396	1.00592	1.2851	1.0687	1.35447	1.86008	2.03555	1.31949	1.08712	At5g59610	2	142.52	0	647.553	490.126	291.18	259.12	210.04	142.18	81.0193	128.523	151.87	22.0091	0	100	75.6889				1.3212	0	0.290783	0.756889	1847	1754	1787.6	1617	1610.1	2004.6	1790.8	1424.2	1732.1
249525_at	AT5G38650	proteasome maturation factor UMP1 family protein	2.0321	5.39195e-05	0.000110096	0.998104	0.989404	1.02758	1.24765	1.0186	1.07297	1.08129	1.99773	2.0321	1.04905	1.22063	At5g38650	27	920.962	912.69	826.58	0	645.44	617.71	687.16	955.321	706.265	784.031	1675.75	100	99.1018	89.7518	0							0	2693	858.8	937	1089.8	1090.6	1715.8	2041.9	2059.5	1898.8
256952_at	AT3G21160	mannosyl-oligosaccharide 1,2-alpha-mannosidase, putative	2.02973	4.78479e-06	6.02952e-06	0.999827	0.999011	1.20774	1.32863	1.46576	1.11438	1.34962	2.15414	2.02973	0.729215	0.912878	At3g21160	2	146.457	209.325	634.835	409.002	0	0	130.48	154.385	118.894	135.756	177.97	23.07	32.9731	100	64.4266				1.55216	0.511793	0.358083	0.644266	1497	1627.6	2270.5	2043.4	2244.9	1265.1	1222.3	941.1	950
257684_s_at	AT3G13290	[AT3G13300, VCS (VARICOSE); nucleotide binding];[AT3G13290, transducin family protein / WD-40 repeat family protein]	2.02755	3.86951e-05	5.1303e-05	0.998988	0.994288	0.918883	0.956033	1.19305	0.936477	1.26127	1.42666	2.02755	0.947382	1.29316	At3g13290	25	1071.85	981.963	576.736	309.618	745.61	580.46	680.77	1015.77	734.438	1023.68	1277.37	100	91.6143	53.8078	28.8864				1.86274	3.17154	3.46184	0.536844	2616	985.8	1198.2	1111.9	1160.4	1256	1337.7	951.3	1084.6
264548_at	AT1G55680	WD-40 repeat family protein	2.01931	4.80752e-06	3.79828e-06	0.999882	0.999324	0.81135	0.766356	1.16229	0.938671	1.16382	1.92954	2.01931	0.97562	1.09077	At1g55680	2	0	0	560.865	594.737	225.28	501.06	502.27	501.217	396.93	417.192	0	0	0	94.3047	100				0.943047	0	0	1.06039	1271	2821.8	2726.7	2625	2615.8	3513.6	3305.2	2473.5	3033.4
259105_at	AT3G05500	rubber elongation factor (REF) family protein	2.01795	7.39711e-07	4.61981e-07	0.999979	0.999881	1.20188	0.951497	1.08613	1.04602	1.13584	1.5241	2.01795	1.51536	1.22618	At3g05500	6	1987.77	2031.56	2522.51	2604.39	336.22	454.67	360.6	421.965	914.539	643.663	970.09	76.3235	78.0051	96.8557	100				0.968557	0.780051	0.763235	1.03246	533	16370.6	16343.4	11778.7	14120.1	13338.4	15061.5	13382.5	13968.5
256437_s_at	AT3G11130	[AT3G08530, clathrin heavy chain, putative];[AT3G11130, clathrin heavy chain, putative]	2.01657	0.000160516	8.86882e-05	0.998412	0.991099	1.00048	0.954453	1.71842	1.85448	1.52415	1.74315	2.01657	1.25062	1.30183	At3g11130	5	565.659	569.671	637.46	356.779	512.97	894.53	1238.78	960.101	1253.27	2248.92	1115.12	88.7364	89.3658	100	55.9689				1.78671	1.59671	1.58546	0.559689	2186	1573.6	1332.5	1179.6	1592.8	1653.4	1416.9	1682.5	1630.9
260992_at	AT1G12150	similar to myosin heavy chain-related [Arabidopsis thaliana] (TAIR:AT4G17210.1); similar to Prefoldin [Medicago truncatula] (GB:ABD28587.1); contains InterPro domain Protein of unknown function DUF827, plant; (InterPro:IPR008545)	2.01579	2.31521e-05	1.51679e-05	0.999629	0.997889	1.00692	0.844255	1.12589	0.983786	1.26589	1.68386	2.01579	0.959734	1.06923	At1g12150	2	0	0	874.657	522.39	0	0	0	0	50.066	194.387	0	0	0	100	59.7252				1.67434	0	0	0.597252	2003	2179.6	1969.1	1917.3	1561.2	3026.8	2118.5	1833.2	2662.7
255657_at	AT4G00810	60S acidic ribosomal protein P1 (RPP1B)	2.0154	5.81123e-06	8.42422e-06	0.999772	0.998697	1.02295	1.06864	0.897506	0.839829	0.884534	1.80116	2.0154	1.15125	0.89494	At4g00810	25	3085.64	2842.24	1555.37	1003.19	2085.83	1298.35	1353.27	727.991	1779.41	1448.36	1452.3	100	92.112	50.4066	32.5116				1.55042	2.8332	3.07583	0.644988	2011	1262.6	1518.5	1525.9	1379.4	1494.7	1715.5	1464.5	1539.4
245997_at	AT5G20810	calmodulin binding	2.01193	2.21475e-06	5.16091e-07	0.999977	0.999869	0.913417	0.94802	1.60933	1.35236	1.64797	1.59286	2.01193	0.679662	0.849117	At5g20810	6	553.774	474.464	995.564	868.121	0	0	0	141.684	121.523	0	0	55.6241	47.6578	100	87.1989				1.1468	0.546541	0.637899	0.871989	607	7592.7	7609.3	8383.3	7394.6	10440.9	9195.5	7781.6	8719.3
252079_at	AT3G51630	WNK5 (Arabidopsis WNK kinase 5)	2.00983	3.21103e-06	6.04966e-06	0.999826	0.999008	1.03666	1.06265	1.23745	1.0718	1.1559	1.551	2.00983	1.07592	1.16934	At3g51630	6	263.728	406.418	509.795	455.768	298.33	201.53	196.9	334.895	313.358	405.147	298.22	51.7323	79.7218	100	89.4023				1.11854	0.89172	0.578646	0.894023	1728	2377.2	2631.4	2593.1	2541.1	1880.2	1661.5	1575.8	1491.8
267627_at	AT2G42270	U5 small nuclear ribonucleoprotein helicase, putative	2.00759	1.93142e-05	1.27327e-05	0.999679	0.998171	1.34633	0.841084	1.74393	1.39824	2.23074	1.87337	2.00759	0.979603	1.09379	At2g42270	-	0	0	0	0	77.72	115.16	144.49	0	111.119	173.238	371.55												2515	1152.7	1143.2	801.8	632.5	762.3	1082.6	634.4	844.8
250800_at	AT5G05370	ubiquinol-cytochrome C reductase complex ubiquinone-binding protein, putative / ubiquinol-cytochrome C reductase complex 8.2 kDa protein, putative	2.00539	9.85907e-05	0.000130677	0.997818	0.98784	1.13338	1.42182	1.29779	1.17497	1.29777	2.20997	2.00539	0.783542	1.01746	At5g05370	6	2044.76	2307.51	2963.49	2461.94	1847.8	1015.18	1230.47	523.393	2406.15	2894.53	1046.05	68.9984	77.8646	100	83.0757				1.20372	0.937273	0.830548	0.830757	946	3670.4	5021.7	5979.3	4924.9	5698.2	5735.7	6372.7	3979.1
260231_at	AT1G74410	zinc finger (C3HC4-type RING finger) family protein	2.00486	5.02136e-06	2.97977e-06	0.999903	0.999446	0.948457	0.960771	1.23812	1.04714	1.11033	2.09261	2.00486	1.1166	1.12096	At1g74410	3	182.562	207.346	799.485	840.077	161.65	291.73	137.1	531.814	273.36	245.465	304.68	21.7316	24.6818	95.168	100				0.95168	0.246818	0.217316	1.05077	1165	2910.6	2981.5	2649.6	3319	2663.5	2132.6	2085	1971.3
250065_at	AT5G17910	similar to unknown protein [Arabidopsis thaliana] (TAIR:AT2G29620.1); similar to hypothetical protein [Glycine max] (GB:BAB41198.1)	2.00109	0.000122067	4.0751e-05	0.999162	0.995264	1.09831	1.16046	1.00681	0.956251	1.10041	1.56737	2.00109	1.00631	0.992707	At5g17910	3	0	83.8128	199.046	263.23	0	0	249.18	184.881	123.172	430.252	113.18	0	31.8402	75.6168	100				0.756168	0.318402	0	1.32246	2377	1296.8	905.1	1184.9	1141.6	1497.8	1620.5	1339.2	1622.5
248481_at	AT5G50930	similar to OSJNBa0039C07.8 [Oryza sativa (japonica cultivar-group)] (GB:CAE05152.2); similar to Centromere protein S (CENP-S) (Apoptosis-inducing TAF9-like domain-containing protein 1 homolog) (GB:Q6NRI8); similar to Os04g0397700 [Oryza sativa (japonica c	1.98788	6.98544e-06	3.93097e-06	0.999878	0.999304	1.47151	1.43672	1.32902	1.12721	1.16432	1.93112	1.98788	0.91455	0.786372	At5g50930	2	418.909	524.613	1752.34	1345.55	134.11	111.57	99.57	0	73.3879	78.3702	410.36	23.9057	29.9379	100	76.7856				1.30233	0.389889	0.31133	0.767856	933	4388.2	4998.7	5161.7	4003.3	4343.7	3348.8	2911.7	3612.7
266942_at	AT2G18990	TXND9 (THIOREDOXIN DOMAIN-CONTAINING PROTEIN 9 HOMOLOG)	1.98013	1.87163e-05	1.85504e-05	0.999562	0.99751	1.4354	1.30257	1.31865	0.834635	1.1395	1.42894	1.98013	0.859212	1.09379	At2g18990	5	465.806	449.026	550.06	418.087	414.52	241.74	306.32	0	356.769	265.924	150.27	84.6828	81.6323	100	76.0075				1.31566	1.074	1.11414	0.760075	2640	962.3	1006.5	894.2	892.4	1225.9	782.8	773.9	497.5
245373_s_at	AT4G14716	[AT4G14716, ATARD1; acireductone dioxygenase (Fe2+-requiring)/ metal ion binding];[AT4G14710, ATARD2; acireductone dioxygenase (Fe2+-requiring)/ metal ion binding]	1.9795	0.000147185	0.000207028	0.996818	0.982444	1.09882	1.09718	0.997871	0.775927	0.86022	2.13043	1.9795	0.983998	1.11245	At4g14716	5	710.244	773.928	913.458	493.022	1643.46	2098.72	1474.18	2325.75	1546.01	1644.22	2415.7	77.7533	84.7251	100	53.9732				1.85277	1.56976	1.44059	0.539732	2840	739.6	876.1	900.7	712.6	964	629.4	797.5	441.5
255505_at	AT4G02080	ASAR1 (Arabidopsis thaliana secretion-associated RAS super family 2); GTP binding	1.97942	0.000216618	0.000589484	0.992528	0.96026	1.0496	1.10109	0.987406	0.98535	1.05648	1.67012	1.97942	1.30069	1.36678	At4g02080	25	974.487	953.957	939.438	406.471	1241.56	1394.57	1204.54	2173.52	1031.03	1366.67	1485.7	100	97.8933	96.4033	41.7113				2.3112	2.34692	2.39743	0.432675	3251	488	616.7	560.4	598.5	749	787.7	796.3	737.2
258390_at	AT3G15410	leucine-rich repeat family protein	1.97607	9.05601e-06	2.54786e-06	0.999915	0.999513	0.884862	1.07002	1.0147	1.00653	1.07108	1.44342	1.97607	1.15651	1.12382	At3g15410	6	213.908	279.584	449.029	386.738	159.83	160.26	240.84	325.817	270.045	322.404	335.17	47.6379	62.2642	100	86.1277				1.16107	0.722929	0.553108	0.861277	1723	2112.8	1935	2260.6	2634.2	1889.9	1576	1698.8	1739.2
253588_at	AT4G30790	similar to protein transport protein-related [Arabidopsis thaliana] (TAIR:AT4G27595.1); similar to Ubiquitin [Medicago truncatula] (GB:ABE79505.1); similar to Os02g0179800 [Oryza sativa (japonica cultivar-group)] (GB:NP_001046086.1); contains InterPro dom	1.97603	0.000165302	0.000121879	0.997939	0.988502	1.02338	0.965211	1.32236	1.17808	1.45303	2.23502	1.97603	1.22383	1.18234	At4g30790	3	465.896	351.959	458.214	799.571	265.78	480.22	451.02	377.938	366.656	284.305	401.14	58.2682	44.0185	57.3075	100				0.573075	0.440185	0.582682	1.74497	3116	826.8	635.2	673.5	705.4	784.1	1012.2	905.5	694.8
263720_at	AT2G13620	ATCHX15 (cation/hydrogen exchanger 15); monovalent cation:proton antiporter	1.97338	1.52353e-05	5.14871e-06	0.999848	0.999131	1.15958	0.951418	1.38276	0.986942	1.50767	1.42848	1.97338	1.001	1.171	At2g13620	2	0	0	1635	1671.97	0	0	0	0	0	0	0	0	0	97.7885	100				0.977885	0	0	1.02261	984	5241.3	5203.5	4293.2	4276.6	6369.9	6135.8	4149.5	4776.4
263553_at	AT2G16430	PAP10; protein serine/threonine phosphatase	1.97323	5.14854e-05	4.71397e-05	0.999056	0.994668	0.971888	0.833033	0.933217	0.909572	0.995043	1.48835	1.97323	0.830455	1.45984	At2g16430	3	0	132.341	364.56	470.685	789.2	819.96	723.71	336.901	588.501	804.824	3578.86	0	28.1168	77.453	100				0.77453	0.281168	0	1.29111	2923	1125.6	869.2	858.3	851.5	673	720.2	777.5	580.4
248806_at	AT5G47490	similar to unknown protein [Arabidopsis thaliana] (TAIR:AT5G47480.1); similar to hypothetical protein 24.t00016 [Brassica oleracea] (GB:ABD64938.1); similar to hypothetical protein 24.t00015 [Brassica oleracea] (GB:ABD64937.1); similar to hypothetical pro	1.97283	4.60081e-05	2.28469e-05	0.99948	0.997047	0.908243	0.843278	1.2519	1.15219	1.23229	1.88348	1.97283	0.987701	1.04909	At5g47490	3	175.107	253.069	475.37	489.554	207.89	144.74	172.72	194.869	134.224	156.764	88.92	35.7688	51.6937	97.1026	100				0.971026	0.516937	0.357688	1.02984	1921	1562.3	1573.5	1562.8	1348.7	1347.7	1435.9	1066.4	1495.5
256134_at	AT1G13560	AAPT1 (AMINOALCOHOLPHOSPHOTRANSFERASE 1); phosphatidyltransferase	1.96527	0.00048479	0.000425337	0.99427	0.969094	0.940675	1.01934	1.09956	1.16025	1.02239	1.28171	1.96527	0.970503	1.3646	At1g13560	25	586.314	734.339	766.878	261.594	735.54	732.05	915.88	914.63	882.777	589.176	523.86	76.4547	95.757	100	34.1116				2.93156	2.80717	2.24131	0.341116	3300	777.8	579.5	674	796.8	673.9	480.2	497.1	720.7
246702_at	AT5G28050	cytidine/deoxycytidylate deaminase family protein	1.95908	0.000213507	0.000287983	0.995831	0.977211	0.936705	1.0706	0.838093	0.774308	0.777155	1.41363	1.95909	0.883078	1.46652	At5g28050	5	360.384	506.933	592.365	178.517	1588.76	434.05	690.95	405.635	1624.19	3425.34	958.04	60.8382	85.5778	100	30.1364				3.31825	2.83968	2.01876	0.301364	3465	411.7	434.8	403.3	564.2	446.3	495.8	440.7	429.7
251721_s_at	AT3G56190	[AT3G56450, ALPHA-SNAP1 (alpha-soluble NSF attachment protein 1); soluble NSF attachment protein];[AT3G56190, ALPHA-SNAP2 (ALPHA-SOLUBLE NSF ATTACHMENT PROTEIN); soluble NSF attachment protein]	1.95806	0.000287161	0.000296644	0.995729	0.976674	0.947016	0.835195	1.03873	1.34575	1.25129	2.33915	1.95806	1.05122	0.995414	At3g56190	25	397.832	399.899	301.821	253.94	223.31	763.08	603.84	628.515	630.755	730.786	515.96	99.4829	100	75.4742	63.5011				1.18855	1.57478	1.56663	0.841361	2162	1532.9	1477	1134.9	1519.6	1848.5	2801.8	2569.7	3455.1
266105_at	AT2G45070	SEC61 BETA (suppressors of secretion-defective 61 Beta); protein transporter	1.958	1.58672e-06	7.94933e-07	0.999967	0.999814	1.04045	0.93667	1.05539	1.05919	1.09409	1.35971	1.958	0.901025	1.19358	At2g45070	3	1662.58	1869.16	2951.54	3475.36	1990.04	1747.01	2142.64	1900.65	2356.99	2506.53	3474.19	47.8391	53.7834	84.9277	100				0.849277	0.537834	0.478391	1.17747	1059	4291.6	4166	3107.4	4506.6	4012.2	4206.3	3822.7	4425.4
259642_at	AT1G69030	similar to BSD domain-containing protein [Arabidopsis thaliana] (TAIR:AT1G26300.1); similar to Os04g0662000 [Oryza sativa (japonica cultivar-group)] (GB:NP_001054153.1); similar to Os02g0726400 [Oryza sativa (japonica cultivar-group)] (GB:NP_001047990.1);	1.95578	9.33235e-06	1.07684e-05	0.99972	0.998406	1.23028	1.26224	1.51922	1.25415	1.57283	1.6912	1.95578	1.31188	1.27201	At1g69030	19	143.97	250.591	1035.74	546.202	332.03	192.41	328.44	217.156	372.358	359.414	624.96	13.9003	24.1944	100	52.7355				1.89626	0.458788	0.263584	0.527355	1667	1924.2	2124.9	1768.4	2385.9	2055	2158.7	1826.4	1652.1
267247_at	AT2G30170	catalytic	1.95489	0.000123833	0.000120517	0.997958	0.988605	1.02552	0.923817	1.11508	0.894623	1.17052	2.41314	1.95489	1.14233	1.07723	At2g30170	4	0	307.01	639.037	580.925	672.47	589.06	381.3	299.641	0	0	188.2	0	48.0425	100	90.9063				1.10003	0.528484	0	0.909063	2500	1176.8	1222	1267	893.9	1585.5	1610.2	1231.7	1332.2
260985_at	AT1G53500	MUM4 (MUCILAGE-MODIFIED 4); catalytic	1.95445	2.49707e-06	6.40821e-07	0.999973	0.999844	1.07207	0.925267	1.45483	1.16411	1.53357	1.86448	1.95445	1.37657	1.19351	At1g53500	2	0	379.381	2014.46	1994.19	581.54	494.66	827.78	537.552	611.263	700.627	512.33	0	18.8328	100	98.9938				1.01016	0.190243	0	0.989938	547	10192.6	11184.8	8530.5	9919.6	11580.9	10726.7	7943.8	9906.1
258749_at	AT3G05760	nucleic acid binding / zinc ion binding	1.9527	3.37755e-06	4.27593e-06	0.999869	0.999254	0.994652	0.983708	1.17095	0.867417	1.39283	1.54623	1.9527	0.890193	1.17417	At3g05760	25	600.663	522.12	292.546	160.459	368.24	399.69	401.99	423.757	391.173	335.176	470.51	100	86.9239	48.704	26.7137				1.82319	3.25391	3.7434	0.548491	2240	1654.7	1562.8	1839.5	1342.6	1599	1947	1184.7	1442.1
261481_at	AT1G14260	zinc finger (C3HC4-type RING finger) family protein	1.94843	0.000147189	9.0612e-05	0.998384	0.990943	1.1632	0.981086	1.49642	1.15395	1.4577	2.30356	1.94843	0.881321	1.4571	At1g14260	6	364.757	351.973	491.411	483.645	155.23	114.04	112.63	113.564	100.281	123.649	144.68	74.2265	71.625	100	98.4197				1.01606	0.727751	0.754183	0.984197	2594	946.3	757.2	702.4	734.4	1628.7	1567.2	1039.7	1424.8
253642_at	AT4G29960	similar to conserved hypothetical protein [Medicago truncatula] (GB:ABE84586.1)	1.9468	0.000298454	0.000402511	0.994521	0.97039	1.15958	1.29987	1.10153	0.937824	1.18054	1.16671	1.9468	0.784682	1.15372	At4g29960	3	382.616	430.055	657.473	827.796	247.61	305.78	312.83	324.438	346.613	324.317	449.23	46.221	51.9517	79.4245	100				0.794245	0.519517	0.46221	1.25906	3030	716.8	744.5	792.2	845.9	1803.9	1468.3	1621.2	1164.7
256353_at	AT1G55000	peptidoglycan-binding LysM domain-containing protein	1.94584	4.28124e-05	8.38687e-05	0.998484	0.991491	1.20871	1.21688	1.08142	1.01355	1.20304	1.71391	1.94584	0.974541	1.22733	At1g55000	2	108.652	143.672	440.913	327.327	293.07	743.4	648.82	1072.07	319.973	186.819	197.83	24.6426	32.5852	100	74.2384				1.34701	0.438926	0.331938	0.742384	2223	1200.7	1475.5	1340.4	1353.9	1167.4	1210.2	869.4	1359
261125_at	AT1G04990	zinc finger (CCCH-type) family protein	1.9449	2.12098e-05	1.70083e-05	0.999592	0.997681	1.10228	1.20113	1.42016	1.08813	1.27808	1.80592	1.9449	1.17226	1.20927	At1g04990	19	0	152.824	438.482	232.496	129.2	116.42	275.15	214.701	151.144	452.799	192.17	0	34.853	100	53.023				1.88597	0.657317	0	0.53023	2465	1266.3	1143.5	1294.9	1331	1043.9	1133.2	819.7	848.4
264633_at	AT1G65660	SMP1 (swellmap 1); nucleic acid binding	1.94112	0.000161908	0.000125113	0.997894	0.988257	1.16466	0.886075	1.20589	1.28127	1.41316	1.94815	1.94113	0.998608	1.13114	At1g65660	6	269.712	338.188	316.009	315.635	121.83	257.95	170.1	256.959	259.248	97.6486	599.14	79.7524	100	93.442	93.3314				1.00118	1.07145	0.854508	0.998816	2338	1316.4	1144.3	878.2	993.9	1447.2	1069	1371.2	1302.3
260897_at	AT1G29330	ERD2 (ER lumen protein retaining receptor 2); receptor	1.93788	0.000142805	0.000147281	0.997592	0.986617	1.12409	1.21305	0.918321	0.778805	0.932282	2.17995	1.93788	0.995428	0.920107	At1g29330	25	479.344	539.912	541.991	384.708	140	0	0	131.405	598.587	580.554	232.58	88.4414	99.6163	100	70.9805				1.40884	1.40343	1.246	0.709805		412.6	531.3	426.9	591.7	550.9	462.1	370.1	489
261069_at	AT1G07410	AtRABA2b (Arabidopsis Rab GTPase homolog A2b); GTP binding	1.9355	2.7875e-05	1.54578e-05	0.999623	0.997856	1.30724	1.30253	1.12794	1.19424	1.01966	2.19917	1.9355	1.87096	1.11713	At1g07410	6	643.663	690.54	1330.84	820.77	0	0	0	198.515	155.591	248.573	100.77	48.3654	51.8878	100	61.6733				1.62145	0.841332	0.784219	0.616733	2661	733.2	1040.6	831	936.4	1031.6	907.9	948.5	1105
252926_at	AT4G38920	ATVHA-C3/AVA-P3 (vacuolar-type H(+)-ATPase C3); ATPase	1.93477	7.38711e-06	1.00757e-05	0.999735	0.998491	1.09302	1.1862	0.866562	1.10553	0.97887	1.59945	1.93477	0.959395	1.27904	At4g38920	25	2065.3	2663.24	2215.16	1275.26	2980.56	2815.84	3090.16	3335.57	3499.18	5352.01	1667.86	77.5484	100	83.1752	47.8837				1.73703	2.08839	1.61952	0.575697	1260	3631.1	4341.7	3850.9	4801.6	3009.7	3289.6	4647.2	3389.2
260361_at	AT1G69360	similar to unknown protein [Arabidopsis thaliana] (TAIR:AT1G26620.1); similar to Os03g0758600 [Oryza sativa (japonica cultivar-group)] (GB:NP_001051334.1); similar to hypothetical protein [Oryza sativa (japonica cultivar-group)] (GB:AAK16179.1); similar t	1.93251	0.000111704	0.000152715	0.99752	0.986224	0.813435	0.867605	1.46699	1.21266	1.5208	1.84487	1.93251	0.92412	1.04323	At1g69360	3	184.976	144.82	169.245	391.565	126.08	124.92	96.8	171.098	154.649	187.851	381.48	47.2404	36.9848	43.2228	100				0.432228	0.369848	0.472404	2.3136	2730	730.4	476.9	719.3	568.4	837.8	988.9	578.6	931.4
250399_at	AT5G10750	similar to unknown protein [Arabidopsis thaliana] (TAIR:AT5G24990.1); similar to Os10g0455900 [Oryza sativa (japonica cultivar-group)] (GB:NP_001064750.1); similar to Os08g0152600 [Oryza sativa (japonica cultivar-group)] (GB:NP_001061005.1); similar to pl	1.92988	2.07994e-05	1.69962e-05	0.999592	0.997683	1.03681	0.88256	1.33648	0.987056	1.33055	1.53903	1.92988	0.792195	1.05698	At5g10750	2	0	0	760.746	1100.5	234.58	253.81	192.47	262.479	386.478	570.907	254.81	0	0	69.1271	100				0.691271	0	0	1.44661	2366	1324.7	1114.6	1070.1	1006.3	1025.2	1070.8	800.2	747.8
258968_at	AT3G10460	self-incompatibility protein-related	1.92953	7.98693e-06	9.31092e-06	0.999752	0.998586	1.43254	1.59694	1.51855	1.38768	1.81725	2.26677	1.92953	1.47903	1.2241	At3g10460	2	0	327.073	3714.44	3518.61	0	0	0	0	0	0	0	0	8.80545	100	94.7277				1.05566	0.0929553	0	0.947277	383	10935	17525	12467.6	19258.5	7814.8	5722.8	5946.4	6424.5
246017_at	AT5G10730	catalytic/ coenzyme binding	1.9251	3.73963e-06	4.64293e-06	0.99986	0.999202	0.959024	1.02026	1.31693	0.971856	1.05421	1.7528	1.9251	1.1787	1.25915	At5g10730	18	625.838	895.654	1771.73	623.388	193	282.3	235.11	210.972	411.538	385.158	318.9	35.3235	50.5523	100	35.1852				2.84211	1.43675	1.00393	0.351852	1796	1775.6	2228.9	2010.6	2249.6	1862.9	2456.1	1728.1	1459.2
246502_at	AT5G16240	acyl-(acyl-carrier-protein) desaturase, putative / stearoyl-ACP desaturase, putative	1.92076	2.73221e-05	2.76719e-05	0.999391	0.996547	0.853286	0.991495	1.00684	0.764233	0.973105	1.91722	1.92076	0.941263	0.904806	At5g16240	6	420.461	548.163	727.245	568.613	0	107.95	0	147.488	156.416	0	111.81	57.8155	75.3752	100	78.1872				1.27898	0.964034	0.739449	0.781872	2049	1036.8	1200.6	1325.4	1274.4	912	1618.7	1074	846.9
258862_at	AT3G02090	MPPBETA; metalloendopeptidase	1.92045	2.87097e-06	2.28159e-06	0.999922	0.999555	1.19176	1.05209	1.22015	1.08957	1.36249	2.32996	1.92045	1.01916	1.03155	At3g02090	25	1310.02	1491.27	1379.88	545.452	1594.15	1742.25	2039.34	1078.16	2221.68	3998.93	1526.49	87.8456	100	92.5302	36.5764				2.52978	2.73401	2.4017	0.395291	1880	1821	2425.6	1795.5	1953.4	1644.4	2018.5	1586.9	1684
258123_at	AT3G18040	MPK9 (MAP KINASE 9); MAP kinase	1.91671	1.82398e-05	8.9964e-06	0.999759	0.998625	1.00035	0.887121	1.30563	1.12799	1.22252	1.29357	1.91671	0.958722	1.15779	At3g18040	3	258.929	288.834	936.514	927.879	207.94	204.72	263.68	204.232	272.43	280.61	266.3	27.6482	30.8413	100	99.0779				1.00931	0.311284	0.279055	0.990779	1330	4580	4060.6	3842.2	3820.4	4827.9	5602	3998.3	5012.5
250356_at	AT5G11710	(EPSIN1); binding	1.91602	3.85913e-06	5.32971e-06	0.999843	0.999106	0.900159	0.988105	1.42488	1.09899	1.54597	2.11638	1.91601	0.904113	1.08926	At5g11710	6	448.889	436.637	423.738	442.591	342.73	451.72	598.25	542.968	583.751	711.181	356.03	100	97.2706	94.397	98.5969				0.957403	0.986549	1.01423	1.04449	1259	2570.6	3097.7	2906.9	3315.2	3079.3	3051.4	2072.3	2656.2
266939_at	AT2G18960	AHA1 (PLASMA MEMBRANE PROTON ATPASE); ATPase	1.91559	0.000196684	4.85813e-05	0.999032	0.994535	0.99578	1.00964	0.984509	1.0489	1.07985	1.45172	1.91559	1.06357	1.10755	At2g18960	5	440.745	682.852	834.571	348.597	2269.81	2901.12	2292.2	2840.55	2683.64	3572.57	1864.43	52.8109	81.8208	100	41.7696				2.39408	1.95886	1.26434	0.417696	2229	1545.6	1521.8	1618.1	1492	1312.9	1159.3	1357.5	1276.4
253288_at	AT4G34310	binding	1.9146	3.10706e-05	3.42437e-05	0.999274	0.99589	0.910127	1.01589	1.34994	0.97117	1.07618	2.01821	1.91459	1.03988	1.1983	At4g34310	3	167.601	131.118	406.224	452.485	146.66	143.58	174.36	168.011	139.627	197.427	221.36	37.0402	28.9772	89.7762	100				0.897762	0.289772	0.370402	1.11388	1959	1491.3	1384.7	1617	1593.2	1413	825.2	737.2	873
248562_at	AT5G49680	Conserved among eukaryotes, similar to Arabidopsis SABRE. The phenotype of the kip/sab double mutant suggests related functions for both genes, however, the KIP protein is mostly required for tip-growth. Predicted to be targeted to the secretory pathway.	1.9145	3.25075e-05	2.84978e-05	0.999376	0.996463	1.00909	1.11591	1.20957	1.14889	1.31441	2.15028	1.91449	1.03069	1.03715	At5g49680	5	491.991	710.835	1110.46	399.909	69.1	41.94	58.6	48.9734	172.477	362.364	565.15	44.3052	64.0127	100	36.0129				2.77678	1.77749	1.23026	0.360129	2247	999.4	1032.5	1017.2	1229.8	1568.1	1406.1	1401.6	1423.4
246051_at	AT5G28840	GME (GDP-D-MANNOSE 3',5'-EPIMERASE); GDP-mannose 3,5-epimerase/ NAD binding / catalytic	1.91173	8.32956e-05	0.000127368	0.997863	0.988088	0.773381	0.851506	1.04125	1.01253	0.939473	1.66321	1.91173	1.08338	1.30307	At5g28840	29	845.719	1068.59	393.356	0	2039.25	1442.02	1230.8	1119.37	1020.68	519.567	242.09	79.1435	100	36.8107	0							0	2753	609.6	766.4	711.8	803.2	1005.7	1122.3	1218.7	850.6
250983_at	AT5G02780	In2-1 protein, putative	1.91038	0.000161452	0.000556371	0.99287	0.961981	1.0457	1.31667	1.66463	0.929345	1.92187	1.78904	1.91038	0.820706	0.824212	At5g02780	-	0	0	0	0	0	0	0	0	561.559	0	318.1												3156	517.6	1070.4	841.4	1158.1	361	484.8	204.2	268
265286_at	AT2G20360	catalytic/ coenzyme binding	1.90883	4.88536e-05	3.86288e-05	0.999199	0.995466	0.923642	0.952972	1.02501	1.44229	1.23655	1.85889	1.90883	0.969775	1.27175	At2g20360	25	1180.01	1388.08	1566.78	562.3	1209.11	1042.57	1153.65	1042.02	1314.07	1908.03	955.37	75.3143	88.5941	100	35.8889				2.78638	2.46857	2.09854	0.358889	2635	733.9	925.7	822.3	890	620.4	686.9	791.1	1048.4
265459_at	AT2G46540	similar to fiber protein Fb11 [Gossypium barbadense] (GB:AAN77150.1)	1.90611	0.000130697	3.68051e-05	0.99923	0.995641	1.23929	1.38011	1.37455	1.01174	1.25339	1.64694	1.90611	0.906197	1.14357	At2g46540	25	1252.95	1335.69	1480.02	752.717	1114.45	1192.4	1077.42	731.856	2191.32	2245.37	1389.86	84.6576	90.2484	100	50.8586				1.96624	1.7745	1.66457	0.508586	2144	1312.2	1408.9	1405.9	1624.4	1849.4	1802.5	1671.9	1016.1
249343_at	AT5G40650	SDH2-2 (succinate dehydrogenase 2-2)	1.90557	3.668e-05	1.60091e-05	0.999612	0.997793	1.29074	1.11479	0.992405	0.830794	1.06868	1.43441	1.90557	0.912877	1.16727	At5g40650	5	1245.26	1590.83	1770.74	1045.97	959.95	692.09	688.75	623.766	1096.64	1513.54	1023.32	70.3241	89.8396	100	59.0697				1.69292	1.52091	1.19053	0.590697	2073	1736.7	2259.7	1752	1699.6	1755	2517.7	1791.7	1785.2
253220_s_at	AT4G34920	[AT4G34930, 1-phosphatidylinositol phosphodiesterase-related];[AT4G34920, 1-phosphatidylinositol phosphodiesterase-related]	1.90233	5.8456e-06	1.38538e-05	0.999656	0.99804	1.06818	1.01555	1.44542	1.12114	1.46274	3.55393	1.90233	1.33975	1.14948	At4g34920	1	0	0	88.1736	305.163	265.07	691.85	614.47	296.872	478.88	488.559	441.34	0	0	28.8939	100				0.288939	0	0	3.46094	1969	2077.8	1954.9	2060.3	1773.7	1417.7	1453.2	1116	1110.8
251182_at	AT3G62600	DNAJ heat shock family protein	1.90163	2.97605e-06	2.13032e-06	0.999927	0.99958	1.03109	1.1701	1.04965	1.10123	0.784048	1.28002	1.90163	1.3468	1.12907	At3g62600	3	1068.88	1263.45	1729.42	2944.8	955.85	727.51	1116.56	623.558	934.625	1033.23	3461.09	36.2974	42.9045	58.728	100				0.58728	0.429045	0.362974	1.70276	1826	1838	1551.6	2002.6	1844	3452.6	3086.8	2716.4	4144.4
253447_at	AT4G32630	similar to human Rev interacting-like protein-related / hRIP protein-related [Arabidopsis thaliana] (TAIR:AT4G13350.2); similar to Arf GTPase activating protein [Medicago truncatula] (GB:ABE91595.1); contains InterPro domain Arf GTPase activating protein;	1.90106	1.42847e-06	6.3272e-07	0.999973	0.999846	1.02627	1.00639	1.3096	1.00645	1.24733	1.87442	1.90106	1.09377	1.1155	At4g32630	39	0	35.9198	0	0	0	0	0	0	0	0	0	0	100	0	0								642	8969.1	10562.6	8787	10366.4	8651.7	8594.3	6348.6	6905.2
249313_at	AT5G41560	similar to Os03g0125700 [Oryza sativa (japonica cultivar-group)] (GB:NP_001048819.1); similar to expressed protein [Oryza sativa (japonica cultivar-group)] (GB:ABF93748.1)	1.90046	8.82951e-05	8.23264e-05	0.998507	0.991618	1.21418	1.15212	0.974114	0.844932	1.07009	1.78087	1.90046	1.05304	1.12129	At5g41560	6	470.62	430.978	628.192	653.076	445.62	287.23	229.14	412.068	442.178	350.834	522.11	72.062	65.9921	96.1899	100				0.961899	0.659921	0.72062	1.03961	2648	857.9	832.6	682.1	922	1061.6	895.2	890.5	806.8
245698_at	AT5G04160	phosphate translocator-related	1.8996	4.28738e-05	3.58549e-05	0.999246	0.995733	0.925527	0.914362	1.15362	1.11501	0.955236	2.12089	1.8996	1.2098	1.00717	At5g04160	18	342.664	452.442	904.846	426.323	870.13	0	853.64	205.274	186.767	265.973	0	37.8699	50.0022	100	47.1155				2.12244	1.06127	0.803767	0.471155	2061	1189	1173.5	1104.3	1229.7	1182.3	1049.5	1164.7	992.4
261039_at	AT1G17455	similar to unknown protein [Arabidopsis thaliana] (TAIR:AT1G72630.1); similar to Os11g0621500 [Oryza sativa (japonica cultivar-group)] (GB:NP_001068300.1); similar to hypothetical protein [Oryza sativa] (GB:AAD27669.1); contains InterPro domain Protein of	1.89777	0.000359134	0.000168601	0.99731	0.98509	1.33628	1.42217	1.32475	1.30194	1.39523	2.18385	1.89777	1.5386	0.967998	At1g17455	3	138.752	237.439	538.634	477.642	177	130	132.85	123.888	192.673	213.04	0	25.76	44.0816	100	88.6767				1.12769	0.497105	0.290493	0.886767	2538	1102	805.4	991.9	1038.1	1202.9	1045.2	1142.9	1066.5
253387_at	AT4G33010	glycine dehydrogenase (decarboxylating), putative / glycine decarboxylase, putative / glycine cleavage system P-protein, putative	1.89732	3.34864e-06	2.73814e-06	0.99991	0.999483	0.981815	1.0031	1.24701	1.38516	1.30901	2.11969	1.89732	1.52418	1.11713	At4g33010	6	577.882	599.508	769.343	757.764	1589.66	3966.27	3210.35	3180.32	556.772	694.556	500.63	75.1137	77.9246	100	98.4949				1.01528	0.791154	0.762615	0.984949	1342	3297.1	2825.3	2795.8	3459.3	2120.7	2621.8	2383.4	2884.5
260899_at	AT1G21370	similar to H0315A08.13 [Oryza sativa (indica cultivar-group)] (GB:CAH67583.1)	1.89541	0.000537211	0.000301014	0.995678	0.976405	0.913403	1.00779	1.08886	0.936456	1.11632	1.27576	1.89541	0.935421	1.2183	At1g21370	25	515.5	534.241	473.656	251.738	325.71	378.57	371.7	354.356	613.722	723.951	396.65	96.492	100	88.6596	47.1208				1.88154	2.12221	2.04776	0.53148	2782	680.3	632.9	685.7	763.2	868.7	709.5	778.2	579.1
267642_at	AT2G32910	similar to unknown protein [Arabidopsis thaliana] (TAIR:AT5G61910.3); similar to expressed protein [Oryza sativa (japonica cultivar-group)] (GB:ABA94008.2); similar to expressed protein [Oryza sativa (japonica cultivar-group)] (GB:ABG22502.1); similar to	1.89389	0.00013219	0.000145212	0.99762	0.986768	0.811619	0.72543	1.34322	0.799376	1.64323	1.59509	1.89389	0.866993	1.17712	At2g32910	25	837.537	770.383	585.84	418.315	503.58	336.03	423.16	633.779	421.457	507.686	332.3	100	91.9819	69.9479	49.9459				1.40047	1.84163	2.00217	0.714044	2523	758	859.8	818.9	627.1	1561.5	2056.6	1144.9	1008.3
257250_at	AT3G24120	myb family transcription factor	1.88473	1.65221e-05	1.48976e-05	0.999634	0.99792	0.950853	1.16553	1.27334	1.25858	1.39929	1.92123	1.88473	0.930549	0.976463	At3g24120	3	236.2	239.929	320.784	415.853	367.38	326.56	221.31	337.911	376.456	629.088	526.64	56.7988	57.6956	77.1388	100				0.771388	0.576956	0.567988	1.29636	2012	1937.7	1658.9	2148.3	2260.3	2437.7	2469.5	2237.5	2612.8
261417_at	AT1G07700	thioredoxin family protein	1.88205	1.85333e-05	2.06344e-05	0.999522	0.997283	1.08753	1.16506	0.967212	1.05298	1.11453	1.74649	1.88205	1.10033	1.52588	At1g07700	3	279.264	189.648	292.62	506.312	461.26	1384.55	953.94	707.736	285.963	179.321	101.58	55.1564	37.4566	57.7943	100				0.577943	0.374566	0.551564	1.73027	2382	1308.7	1268.1	1296.8	1463.7	1166.9	945.2	1176.6	1122.8
260305_at	AT1G70490	ADP-ribosylation factor, putative	1.88023	5.13742e-07	4.88716e-07	0.999978	0.999875	1.05865	1.00429	1.35028	1.11565	1.32244	1.54777	1.88023	0.949894	1.06207	At1g70490	3	844.216	988.524	2741.7	3496.71	1578.86	1692.95	2174.31	2329.72	1460.62	2417.8	5419.73	24.1432	28.2701	78.4081	100				0.784081	0.282701	0.241432	1.27538	653	8728.5	8016.3	6395.5	9489.5	11047	11479.9	8843.6	9768.9
252399_at	AT3G48010	ATCNGC16 (cyclic nucleotide gated channel 16); calmodulin binding / cyclic nucleotide binding / ion channel	1.87876	1.08138e-05	1.11425e-05	0.999712	0.998361	1.02531	0.99361	1.21536	0.978262	1.14262	1.73495	1.87876	0.920924	1.01973	At3g48010	2	0	0	666.673	551.48	0	0	0	0	0	0	0	0	0	100	82.7211				1.20888	0	0	0.827211	2015	1573.7	1314.6	1223.9	1575.1	1495.8	1623.9	1246.3	1264.8
260482_at	AT1G10950	endomembrane protein 70, putative	1.878	0.000186016	0.000153566	0.997509	0.986162	0.940836	1.30504	1.01783	0.677236	1.00638	1.40639	1.878	0.694524	1.30245	At1g10950	25	1211.34	1236.36	1214.78	492.992	1046.47	1019.64	1567.74	1742.36	918.537	1354.9	821.23	97.9767	100	98.2545	39.8746				2.46409	2.50786	2.45712	0.40583	2944	555.8	597.1	799.2	800	826.1	640.9	425.3	550.8
264206_at	AT1G22730	MA3 domain-containing protein	1.87537	5.61333e-06	5.82752e-06	0.999831	0.999038	1.05368	1.14289	1.13821	0.955797	1.27461	1.66995	1.87537	1.17393	1.04728	At1g22730	3	832.426	1061.87	2792.71	2431.69	251.22	119.48	205.11	196.155	271.612	288.094	293.92	29.8071	38.0227	100	87.0728				1.14846	0.436678	0.342324	0.870728	822	6179.3	6609.9	6847.6	7024.3	7158.4	6303.4	5215	6089.4
254496_at	AT4G20070	ATAAH (ARABIDOPSIS THALIANA ALLANTOATE AMIDOHYDROLASE); allantoate deiminase/ metallopeptidase	1.86968	9.13037e-07	9.45537e-07	0.999962	0.999785	0.987906	1.0722	1.11141	0.960002	1.16138	1.59146	1.86968	1.03781	1.16487	At4g20070	3	135.758	189.37	566.291	651.598	217.14	216.28	138.76	70.8939	356.221	127.16	0	20.8347	29.0624	86.908	100				0.86908	0.290624	0.208347	1.15064	994	5142.6	5133.7	5511.2	5641.9	5714.4	6797.9	5418.6	5389.1
253314_at	AT4G33890	similar to unknown protein [Arabidopsis thaliana] (TAIR:AT2G14850.1); similar to hypothetical protein MA4_8L21.20 [Musa acuminata] (GB:ABF70007.1)	1.86826	0.000471431	0.000583842	0.992586	0.960552	1.01128	1.20605	1.13887	0.842708	1.11676	1.38391	1.86826	0.961156	1.25961	At4g33890	8	265.7	0	341.245	323.624	250.15	395.88	285.81	334.432	383.359	337.976	349.36	77.8617	0	100	94.8361				1.05445	0	0.821013	0.948361		457.3	556.2	576.7	632	582.6	591.8	422.1	446.9
245468_at	AT4G15980	pectinesterase family protein	1.86805	1.22837e-06	4.15208e-07	0.999981	0.999891	1.16226	1.27139	1.29061	1.15375	1.39978	1.95921	1.86805	1.05799	1.15843	At4g15980	1	58.4202	94.3213	1160.21	2226.41	52.06	44.17	48.2	57.9646	37.4571	51.2097	61.06	2.62396	4.23647	52.1114	100				0.521114	0.0423647	0.0262396	1.91897	358	12539.2	17626.6	15065.7	17932.7	9120.4	7471.7	6282.9	8549.7
261583_at	AT1G01090	PDH-E1 ALPHA (PYRUVATE DEHYDROGENASE E1 ALPHA); pyruvate dehydrogenase (acetyl-transferring)	1.86595	4.6288e-06	4.21204e-06	0.999871	0.999263	1.01495	0.934558	0.933746	0.928066	0.973142	1.91216	1.86595	1.25127	1.15857	At1g01090	25	978.922	902.655	961.716	625.92	1157.88	1404.73	1882.09	759.47	1211.98	961.88	397.3	100	92.2091	98.2425	63.9398				1.53648	1.44212	1.56397	0.650837	1792	1615.2	1643.3	1378.9	1621.5	1514.2	1576.5	1362.6	1709.3
246582_at	AT1G31750	proline-rich family protein	1.86407	2.72889e-06	7.7546e-07	0.999968	0.999817	1.03148	1.09429	1.35443	1.18124	1.63399	1.87496	1.86407	0.922826	1.03343	At1g31750	2	0	0	1780.33	1931.93	0	0	0	0	0	64.3507	0	0	0	92.1527	100				0.921527	0	0	1.08516	623	5159.9	6135.6	5195.5	6787.9	5651.2	4617	3181.3	5773.9
253436_at	AT4G32470	ubiquinol-cytochrome C reductase complex 14 kDa protein, putative	1.86028	2.21679e-06	5.57385e-06	0.999838	0.999073	1.00385	1.02404	0.983364	1.04852	1.07255	1.66769	1.86028	0.846041	1.01899	At4g32470	5	2274.32	2772.12	2999.26	1549.05	2753.57	1953.81	1931.66	2007.58	3030.14	3701.66	1688.95	75.8294	92.427	100	51.6477				1.93619	1.78956	1.4682	0.516477	1211	3984.4	3939.9	3602.5	4481.2	3600.5	4355.6	4146.7	4336.6
261651_at	AT1G27760	interferon-related developmental regulator family protein / IFRD protein family	1.85997	0.000193574	0.000191356	0.997016	0.983508	0.993215	0.970985	1.22534	0.918356	1.0573	2.05238	1.85997	1.07705	1.14143	At1g27760	25	746.551	895.12	478.451	270.068	273.74	476.69	241.22	209.019	1041.01	703.802	739.84	83.4023	100	53.451	30.1712				1.77159	3.31442	2.76431	0.564463	2998	564.3	548.2	546.9	540.7	514.4	567.7	413.9	397.1
254021_at	AT4G25650	ACD1-LIKE; electron carrier	1.85569	7.31898e-06	5.81192e-06	0.999832	0.99904	0.956698	1.01069	1.11289	1.17805	1.22516	1.57585	1.85569	1.11529	1.0616	At4g25650	3	312.467	305.891	693.804	684.176	619.73	1549.53	1054.15	1463.32	272.22	307.118	523.35	45.0368	44.0889	100	98.6121				1.01407	0.447094	0.456706	0.986121	1747	1899.6	2011	1713.7	2417.6	2125.3	1796.2	1916.3	2234.8
255622_at	AT4G01070	UDP-glucoronosyl/UDP-glucosyl transferase family protein	1.85555	0.000130191	8.00868e-05	0.99854	0.991803	1.15518	0.999649	1.33664	0.883232	1.15991	1.19878	1.85555	1.28729	1.06962	At4g01070	2	0	0	465.402	281.278	139.07	1147.67	614.4	1541.93	1101.29	940.777	2352.62	0	0	100	60.4376				1.6546	0	0	0.604376	1477	1275.9	2345.6	1434.2	1699.7	1707.4	1511.5	1070.2	1056.8
248760_at	AT5G47570	similar to hypothetical protein 25.t00006 [Brassica oleracea] (GB:ABD64969.1); similar to hypothetical protein 26.t00015 [Brassica oleracea] (GB:ABD64995.1)	1.85349	5.80611e-05	0.000109474	0.998113	0.989452	0.964706	1.12932	0.998972	0.916188	1.07867	1.66087	1.85349	1.04815	1.04804	At5g47570	25	1405.17	1508.92	1445.58	646.673	2326.7	1860.24	1761.07	1369.47	2159.15	2818.8	1311.54	93.1242	100	95.802	42.8565				2.23541	2.33337	2.17293	0.447345	2410	917.6	1206.2	1272.3	1213.9	1301.8	1322.8	1381.9	1025.2
247309_at	AT5G63940	protein kinase family protein	1.85342	0.000185329	0.000399019	0.99456	0.97059	0.952009	0.89353	0.96318	0.891174	1.03378	1.17902	1.85342	1.03438	1.34625	At5g63940	5	255.256	409.392	496.798	288.262	136.92	103.79	146.51	186.062	363.841	359.226	0	51.3803	82.4063	100	58.0239				1.72343	1.42021	0.885502	0.580239	3078	817.6	789.2	631.5	876.6	624.2	673.3	597.1	603.4
257046_at	AT3G19740	ATPase	1.85234	0.000349402	0.000303909	0.995644	0.976227	0.903443	1.03737	1.3078	1.1272	1.7943	1.61054	1.85234	1.20407	1.13332	At3g19740	25	779.123	862.607	917.636	292.514	288.62	240.68	266.35	193.476	372.411	247.919	387.76	84.9055	94.0032	100	31.877				3.13706	2.94894	2.66354	0.31877	2900	744.4	759.2	934.4	792.1	1057.4	865.2	896.2	760.9
253079_s_at	AT4G36190	[AT4G36190, serine carboxypeptidase S28 family protein];[AT4G36195, serine carboxypeptidase S28 family protein]	1.84688	1.80186e-05	4.83058e-06	0.999856	0.999175	0.96642	0.988752	1.11038	0.85488	1.11019	2.051	1.84688	0.972776	1.0488	At4g36190	3	139.347	221.929	473.815	578.536	271.74	658.18	480.34	682.811	573.667	403.522	314.87	24.0862	38.3604	81.8991	100				0.818991	0.383604	0.240862	1.22102	1142	4454.9	4351.6	5007.3	4002.7	4197.5	4340	3112.4	3460.6
253330_at	AT4G33530	KUP5 (K+ uptake permease 5); potassium ion transporter	1.84613	2.67605e-06	5.85826e-06	0.999831	0.999034	0.885623	0.920174	1.02584	0.88684	0.951433	1.83331	1.84613	0.968349	1.10434	At4g33530	5	256.24	395.158	564.572	361.675	215.97	280.55	473.09	264.258	409.748	689.832	177.29	45.3865	69.9923	100	64.0617				1.561	1.09258	0.708481	0.640617	1616	1754.5	1887.8	1914	1870.4	1685.5	1668.7	1224.9	1674.8
249380_at	AT5G40370	glutaredoxin, putative	1.84495	9.3856e-05	3.17022e-05	0.999319	0.996141	1.10271	1.13959	1.0279	0.941498	1.08544	1.8366	1.84495	0.960464	1.19835	At5g40370	25	2578.83	2849.95	2473.36	1835.92	1115.63	3066.83	2095.69	2680.73	1982.58	1040.51	1704.28	90.4869	100	86.7861	64.4196				1.3472	1.55232	1.40465	0.74228	858	5760.6	6603.1	6030.9	6746.3	5523.3	6185.5	5540.2	5184.4
263874_at	AT2G21870	Identical to Probable ATP synthase 24 kDa subunit, mitochondrial precursor (EC 3.6.3.14) [Arabidopsis Thaliana] (GB:Q9SJ12;GB:Q8LBN3); similar to hypothetical protein MtrDRAFT_AC155898g5v1 [Medicago truncatula] (GB:ABE87707.1)	1.84361	1.75383e-05	1.35176e-05	0.999663	0.998079	1.19463	1.10789	0.826007	1.11824	0.835246	1.57846	1.84361	1.04046	1.20846	At2g21870	25	1469.53	1640.92	1581.64	826.154	1585.69	1244.07	1774.43	1076.33	1667.46	3379.07	2484.79	89.5552	100	96.3874	50.347				1.91446	1.98622	1.77876	0.52234	1807	2373.4	3220.7	2474.2	2713.7	1924.8	1919.6	2635.8	2568.7
257790_at	AT3G27090	similar to unknown protein [Arabidopsis thaliana] (TAIR:AT5G42050.1); similar to hypothetical protein [Citrus x paradisi] (GB:CAA04664.1); contains domain KELCH-RELATED PROTEINS (PTHR23230); contains domain no description (SM00767); contains domain SUBFAM	1.84296	1.26788e-05	4.9977e-06	0.999852	0.999152	1.04738	0.991619	1.30173	1.0475	1.31396	1.49882	1.84296	1.04216	1.2102	At3g27090	3	385.192	415.411	775.225	1073.95	1490.33	1019.65	1222.21	1793.35	1174.73	1284.06	763	35.8668	38.6807	72.1845	100				0.721845	0.386807	0.358668	1.38534	1405	3059.1	2489.9	2717.2	2536.4	4804.2	5196.5	3499.5	4548
246291_at	AT3G56820	similar to Cupin, RmlC-type [Medicago truncatula] (GB:ABD28667.1); similar to Os01g0810200 [Oryza sativa (japonica cultivar-group)] (GB:NP_001044582.1); contains InterPro domain Cupin, RmlC-type; (InterPro:IPR011051)	1.84263	0.000110252	0.000135511	0.997752	0.987481	1.17449	1.1817	0.857791	0.786286	1.17044	1.70882	1.84263	0.868129	0.98797	At3g56820	6	385.259	360.129	687.538	687.82	222.51	264.49	145.93	292.812	356.795	198.509	454.38	56.0115	52.358	99.9591	100				0.999591	0.52358	0.560115	1.00041	2602	1283.4	1242.7	1450.6	1091	1229.8	1341	1038.5	1318
249322_at	AT5G40930	TOM20-4 (TRANSLOCASE OF OUTER MEMBRANE 20-4)	1.84248	2.09212e-05	2.0413e-05	0.999526	0.997307	0.958129	1.14135	1.11943	1.1261	1.19987	1.63053	1.84248	0.872353	1.21412	At5g40930	25	944.801	890.294	763.632	498.605	373.54	416.52	357.29	374.084	441.123	349.087	644.8	100	94.2309	80.8247	52.7736				1.53154	1.78557	1.89489	0.652939	2295	1027.1	1165.1	1207.9	1403.5	1427.1	1428.8	1558.8	1314.1
248305_at	AT5G52560	UDP-N-acetylglucosamine pyrophosphorylase-related	1.84227	3.25686e-05	2.05222e-05	0.999524	0.997296	1.11178	1.06071	1.14039	0.929171	1.19261	2.2146	1.84227	0.992804	0.917943	At5g52560	6	391.997	476.045	1141.27	759.422	454.13	384.86	458.71	982.784	494.172	1081.89	492.59	34.3476	41.712	100	66.5421				1.50281	0.626852	0.516178	0.665421	1174	3408.4	4244.1	3356.2	3944.8	3253.9	3563.1	3055.7	2498.7
267600_at	AT2G33040	ATP synthase gamma chain, mitochondrial (ATPC)	1.84201	0.0001038	0.00013739	0.997726	0.987342	1.10591	1.15399	0.839367	0.900831	0.914573	1.69079	1.84202	1.04869	1.30218	At2g33040	25	1871.49	2208.42	1823.53	643.465	1883.43	1467.32	1923.62	1573.75	2609.88	3765.05	1304.03	84.7436	100	82.5717	29.1369				2.83392	3.43208	2.90847	0.352868	2339	1734.4	1524.6	1630.8	1769.9	1152.4	1303	1398.2	1237
245750_at	AT1G51060	histone H2A, putative	1.84156	0.000127461	6.62137e-05	0.998751	0.992973	1.04439	1.07365	1.29362	1.11672	1.4478	1.7982	1.84156	1.52291	0.842697	At1g51060	25	980.582	802.668	401.428	364.14	1635.38	788.06	947.36	217.521	1602.58	1496.72	2532.02	100	81.8562	40.9377	37.1351				1.1024	2.20428	2.69287	0.907113	2268	2290.3	2499.7	2475.3	2448.9	5007.3	5855.5	4665.7	4711.6
261154_at	AT1G04970	lipid-binding serum glycoprotein family protein	1.83929	2.74641e-05	4.36177e-05	0.999114	0.994994	0.980423	1.02374	1.15124	1.11809	1.08849	1.60867	1.8393	1.03724	1.16567	At1g04970	6	303.76	297.022	446.488	433.829	722.47	590.49	385.52	576.387	617.582	360.793	554.78	68.0331	66.524	100	97.165				1.02918	0.68465	0.700182	0.97165	1977	1518.6	1781.7	1628.1	1818	1613.3	1592.2	1523.1	1590.1
245028_at	AT2G26570	similar to unknown protein [Arabidopsis thaliana] (TAIR:AT5G42880.1); similar to unknown protein [Arabidopsis thaliana] (TAIR:AT4G33390.1); similar to IMP dehydrogenase/GMP reductase [Medicago truncatula] (GB:ABE88908.1); contains InterPro domain Protein	1.82512	0.0010176	0.000656871	0.991842	0.956841	0.93417	0.941038	1.09004	0.954864	1.1223	1.78574	1.82512	1.14296		At2g26570	5	267.88	326.458	360.445	245.097	324.57	289.57	349.17	276.071	316.942	491.62	154.95	74.3194	90.5708	100	67.9986				1.47062	1.33195	1.09295	0.679986		606.8	739.9	700.4	656.2	925.9	911.9	830.5	779.4
247334_at	AT5G63610	HEN3 (HUA ENHANCER 3); kinase	1.82488	1.28641e-05	5.7202e-06	0.999834	0.999053	1.14799	1.12522	1.11979	0.847405	0.946692	1.58821	1.82488	0.959955	1.08128	At5g63610	6	422.399	497.69	922.493	647.616	515.92	390.52	350.02	490.913	508.646	425.149	566.82	45.7889	53.9505	100	70.2028				1.42444	0.768496	0.652238	0.702028	1859	1277	1213.9	1302.1	1139.4	1466.5	1253.8	961.3	1097.3
250405_at	AT5G10790	UBP22 (UBIQUITIN-SPECIFIC PROTEASE 22); ubiquitin-specific protease	1.82424	0.000181179	0.000133266	0.997782	0.987647	1.47229	1.15109	1.01946	1.14945	1.11901	1.56067	1.82424	1.59901	1.04221	At5g10790	6	301.403	345.269	439.457	372.957	280.09	295.13	359.67	285.676	197.204	241.959	170.44	68.5853	78.5673	100	84.8676				1.17831	0.925763	0.808145	0.848676	2678	998.7	943.4	618.5	899.9	926.1	698.1	1109.6	721.7
262837_at	AT1G14830	ADL1C (DYNAMIN-LIKE PROTEIN 5); GTP binding / GTPase	1.82308	1.0033e-05	1.15143e-05	0.999704	0.998316	1.01906	1.01336	0.961237	0.886728	0.998246	1.49516	1.82308	1.21888	1.13403	At1g14830	5	475.088	558.991	782.466	444.139	392.67	294.18	450.23	605.385	574.32	728.586	551.25	60.7167	71.4397	100	56.7615				1.76176	1.25859	1.06968	0.567615	1886	2203.9	2106.1	2183.8	2102.1	3305.9	2940.7	3043.2	2719.2
249445_at	AT5G39380	calmodulin-binding protein-related	1.82257	0.000334431	0.000478088	0.993698	0.966168	0.927713	0.913256	1.61761	0.979679	1.66898	1.63642	1.82257	0.883967	0.82162	At5g39380	6	202.243	254.065	373.676	304.834	0	0	0	0	0	65.1127	0	54.1225	67.9908	100	81.5768				1.22584	0.833457	0.663454	0.815768	2802	408.5	618.2	538	472.7	1139.3	866.7	562.1	652.8
251055_at	AT5G01710	similar to unknown protein [Arabidopsis thaliana] (TAIR:AT4G24805.1); similar to hypothetical protein [Oryza sativa (japonica cultivar-group)] (GB:BAC75560.1); contains InterPro domain Methyltransferase FkbM; (InterPro:IPR006342)	1.82083	1.5944e-05	1.37388e-05	0.999658	0.998054	0.983128	0.911845	1.13974	1.04402	1.08327	1.41506	1.82083	0.946405	1.18801	At5g01710	6	295.888	429.673	773.115	652.087	590.73	425.68	575.57	622.181	724.113	811.219	378.05	38.2722	55.5768	100	84.3454				1.1856	0.658919	0.453756	0.843454	1155	5221.9	4573.1	4453.6	4631.2	6926.9	6423.8	7843.7	4385.8
247316_at	AT5G64030	dehydration-responsive protein-related	1.81923	2.61176e-06	1.13148e-06	0.999956	0.999751	1.11415	0.992315	1.19604	0.892773	1.10762	1.72446	1.81923	0.986293	1.13293	At5g64030	3	1027.82	1033.26	1793.44	2336.34	791.19	528.02	825.77	1487.84	791.912	800.876	773.34	43.9926	44.2255	76.7632	100				0.767632	0.442255	0.439926	1.30271	625	9132.3	9163.5	8648.8	7646.3	8699.4	8281.9	6589.3	6086.2
258467_at	AT3G06060	short-chain dehydrogenase/reductase (SDR) family protein	1.81477	0.00106398	0.00075504	0.990867	0.952036	1.02873	0.998097	1.07596	1.18251	1.13296	1.61827	1.81477	1.08493	1.43316	At3g06060	25	427.505	478.582	414.099	232.034	557.02	219.05	330.18	291.709	350.236	570.721	280.89	89.3276	100	86.5263	48.4836				1.78465	2.06255	1.84243	0.560333		843.6	832.2	742.2	883.7	785.2	730.5	911.6	754.2
257849_at	AT3G13060	ECT5	1.8147	0.000406375	0.000304211	0.99564	0.976208	1.19804	1.10384	1.07646	1.34743	1.16906	1.56369	1.8147	0.978762	1.03502	At3g13060	18	388.296	621.933	1175.02	572.749	517.73	545.46	687.79	769.355	468.024	504.818	515.12	33.0459	52.9296	100	48.7438				2.05154	1.08587	0.677951	0.487438	2799	1180.3	956.4	1111.5	857.2	1008.7	1086.1	1528	1094.1
258864_at	AT3G03210	similar to conserved hypothetical protein [Medicago truncatula] (GB:ABE83277.1)	1.8144	1.01948e-05	1.22044e-05	0.99969	0.998234	0.990032	0.907125	1.06896	0.927122	1.17094	1.37938	1.8144	0.878039	1.05918	At3g03210	6	305.5	335.779	664.12	484.281	795.88	604.75	529.87	518.341	439.045	581.079	273.3	46.0007	50.56	100	72.9206				1.37136	0.693357	0.630833	0.729206	1919	1126.4	1505.5	1146	1265.5	1235.6	1167	1211.6	872.2
264862_at	AT1G24330	armadillo/beta-catenin repeat family protein / U-box domain-containing family protein	1.81382	1.47904e-05	1.36037e-05	0.999661	0.998069	1.06469	0.908949	1.30811	1.07124	1.25399	1.35478	1.81382	0.966634	1.1633	At1g24330	2	85.3239	162.256	1262.79	909.249	72.95	63.01	59.41	80.6668	50.4019	49.2345	43.92	6.75678	12.849	100	72.0031				1.38883	0.178451	0.09384	0.720031	1306	3627.7	2979	2903.7	2736.6	3833.1	4268.7	3481.3	3153.4
258964_at	AT3G10540	3-phosphoinositide-dependent protein kinase, putative	1.81282	2.55163e-05	1.77649e-05	0.999577	0.997597	0.968069	0.940582	1.43244	1.07109	1.26259	2.01194	1.81282	1.08491	1.01777	At3g10540	3	178.865	320.981	1114.25	1096.11	121.01	94.55	91.9	96.6397	123.954	218.29	257.78	16.0525	28.807	100	98.3716				1.01655	0.292838	0.163183	0.983716	881	6561	7269.7	6936.1	6501.9	5433.9	6343.5	4163.6	4642.8
263661_at	AT1G04290	thioesterase family protein	1.81206	3.2859e-05	5.98187e-05	0.998852	0.993529	1.23979	1.28646	0.976534	1.14296	1.09852	1.19243	1.81206	1.02641	1.17105	At1g04290	5	976.481	1271.27	2297.39	937.592	596.31	549.18	550.92	494.026	356.828	429.579	314.74	42.5039	55.3351	100	40.8111				2.45031	1.35588	1.04148	0.408111	1640	1952.7	2940	2467.3	2609.6	2348.5	2574.6	3432.5	2329.6
266679_at	AT2G03270	DNA-binding protein, putative	1.81143	0.000293478	0.00010097	0.998234	0.990117	0.955646	0.923266	1.2128	1.17508	1.25438	1.68405	1.81143	1.01382	1.29565	At2g03270	3	327.276	340.436	436.356	589.999	125.15	163.48	100.44	73.3598	160.869	35.548	1483.39	55.4705	57.7011	73.9587	100				0.739587	0.577011	0.554705	1.35211	1785	2398.6	2111	1960.8	2396	3355.5	3884.2	3317.9	3696.6
266791_at	AT2G02960	zinc finger (C3HC4-type RING finger) family protein	1.81142	1.663e-05	3.77118e-06	0.999882	0.999328	1.00233	0.944513	1.12539	1.14093	1.41973	1.24887	1.81142	0.861803	1.01063	At2g02960	3	230.766	310.481	1377.24	1936.41	312.96	49.63	178.26	296.913	721.346	1742.73	1193.91	11.9172	16.0338	71.1234	100				0.711234	0.160338	0.119172	1.40601	622	9337.1	10215.4	9032.8	9391.9	9142.5	7756.6	7253.6	9878.8
264576_at	AT1G05360	similar to unknown protein [Arabidopsis thaliana] (TAIR:AT4G14950.1); similar to conserved hypothetical protein [Medicago truncatula] (GB:ABE91712.1); contains domain VACUOLE MEMBRANE PROTEIN 1 (PTHR10281:SF1); contains domain MEMBRANE ASSOCIATED PROGESTE	1.8082	0.000382771	0.000410765	0.99443	0.96992	1.09541	1.01713	0.982917	0.959944	0.923757	1.39366	1.8082	0.835943	1.35269	At1g05360	5	622.823	669.644	843.283	575.628	228.53	160.56	160	189.975	323.084	235.536	176.88	73.857	79.4092	100	68.2603				1.46498	1.16333	1.08199	0.682603	1688	2165.7	2099.4	2134.4	1825.9	2559.8	2595.7	2445.5	2589.5
250534_at	AT5G08530	NADH-ubiquinone oxidoreductase 51 kDa subunit, mitochondrial, putative	1.80704	0.000232403	0.000401274	0.994535	0.970461	0.930177	1.15418	0.836741	0.860358	0.914302	1.40684	1.80704	1.1169	1.35454	At5g08530	25	1218.44	1561.88	1059.05	316.506	1039.76	1394.86	1563.27	1158.04	1886.49	2404.91	1272.91	78.0111	100	67.8058	20.2644				3.34605	4.93476	3.84966	0.29886		646.3	665.9	780.6	847.6	719.1	864.6	811.9	816.5
261723_at	AT1G76200	similar to conserved hypothetical protein [Medicago truncatula] (GB:ABE89059.1)	1.80005	1.4679e-05	1.20487e-05	0.999693	0.998252	1.02216	1.01339	0.993714	0.984489	1.08478	1.60824	1.80005	1.12035	1.26353	At1g76200	25	1376.84	1534.99	1572.33	989.388	2366	1706.45	1983.3	1392.87	2667.98	3574.93	978.15	87.5665	97.6252	100	62.925				1.58919	1.55145	1.3916	0.62925	1475	2914.4	3528.9	3128.3	3259.7	3774.5	4271.9	4798.3	3173.4
252931_at	AT4G38930	ubiquitin fusion degradation UFD1 family protein	1.79559	0.000358548	0.000292824	0.995774	0.976911	1.01871	0.915683	1.2049	1.01158	1.40876	1.84786	1.79559	1.05211	0.933148	At4g38930	25	407.83	339.923	292.775	242.781	340.9	240.29	223.6	284.857	300.46	386.937	360.56	100	83.3491	71.7884	59.5299				1.20592	1.40012	1.67983	0.829241	2427	1548.7	1135.9	1192.4	1220.7	1036.5	1065.2	854.5	910
248825_at	AT5G47030	ATP synthase delta' chain, mitochondrial	1.7949	5.82715e-05	0.00012344	0.997917	0.988383	1.03504	1.05491	1.08391	1.04363	1.10306	1.76622	1.7949	1.11089	1.42295	At5g47030	25	1772.71	2144.16	2021.99	1076.36	3355.08	1775.16	2250.61	2100.32	2391.64	4145.84	2425.68	82.6762	100	94.3022	50.1997				1.87854	1.99204	1.64695	0.532328	1752	2122.6	2908	2300.1	2827.1	2991	3085.1	3454.4	2395.9
260094_at	AT1G73250	ATFX/GER1 (GDP-4-KETO-6-DEOXYMANNOSE-3,5-EPIMERASE-4-REDUCTASE 1); GDP-L-fucose synthase	1.79242	3.57328e-06	7.35781e-06	0.999796	0.998834	0.962213	0.970809	1.02072	0.783841	0.971461	1.36461	1.79242	1.00336	1.02457	At1g73250	6	429.928	515.269	494.199	599.345	320	368.75	332.37	467.58	397.297	477.81	507.7	71.7331	85.972	82.4565	100				0.824565	0.85972	0.717331	1.21276	1550	2337.3	2218.2	2340.7	2255.5	3531.5	3557.3	2312.4	3131.3
251454_at	AT3G60080	zinc finger (C3HC4-type RING finger) family protein	1.78187	3.72947e-06	1.30974e-05	0.999671	0.998128	0.908987	0.975556	1.16734	0.851521	1.08022	1.28421	1.78187	1.00313	1.15518	At3g60080	3	185.246	195.2	376.307	387.282	269.29	300.16	260.99	311.752	267.005	466.057	233.1	47.8323	50.4024	97.166	100				0.97166	0.504024	0.478323	1.02917	1541	1405.9	1524.4	1316.7	1828.2	2330.3	2237.5	1364.7	1967.3
263458_at	AT2G22290	AtRABH1d (Arabidopsis Rab GTPase homolog H1d); GTP binding	1.78135	0.000114882	0.000100072	0.998247	0.990188	0.96141	0.972404	1.10948	0.953227	1.05871	1.4133	1.78135	1.00573	1.14926	At2g22290	2	0	0	698.872	352.634	0	0	0	0	39.9913	275.419	0	0	0	100	50.4576				1.98186	0	0	0.504576	2104	1809.6	1670.8	1631.8	1888.4	2130	3195.3	2578.3	1997
247012_at	AT5G67580	ATTRB2/TRB2 (TELOMERE REPEAT BINDING FACTOR 2); DNA binding / transcription factor	1.77958	0.000195426	0.000571721	0.992711	0.96118	0.928673	1.07853	1.32234	0.819576	0.736223	1.9649	1.77958	0.890855		At5g67580	4	0	135.543	273.208	234.927	119.13	191.23	134.19	127.484	176.445	148.788	223.46	0	49.6118	100	85.9883				1.16295	0.57696	0	0.859883		519.8	653.3	626.1	736.3	625.9	521.1	259.3	451.6
262958_at	AT1G54410	dehydrin family protein	1.77846	0.000143553	4.17479e-05	0.999146	0.99517	1.15385	1.47726	1.06183	1.17116	1.37322	2.16702	1.77846	0.919654	1.08162	At1g54410	3	299.227	753.163	1980.24	1713.87	4371.69	3084.12	4798.69	5979.43	2373.51	5518.82	38.39	15.1106	38.034	100	86.5486				1.15542	0.439452	0.174591	0.865486	865	6300.7	9972.4	10629.4	10204.9	3292.4	4912.7	5109.7	3940.2
261295_at	AT1G48450	similar to unknown protein [Arabidopsis thaliana] (TAIR:AT3G17800.1); similar to unknown protein [Oryza sativa (japonica cultivar-group)] (GB:AAO38836.1); similar to Os03g0717900 [Oryza sativa (japonica cultivar-group)] (GB:NP_001051084.1); contains Inter	1.77825	5.00034e-05	5.02638e-05	0.999005	0.994382	0.978495	0.80946	1.20661	1.09108	1.32124	1.48331	1.77825	1.03376	1.58966	At1g48450	3	392.426	314.213	380.128	836.072	673.62	1409.77	1060.96	808.444	394.207	199.225	320.37	46.9369	37.582	45.466	100				0.45466	0.37582	0.469369	2.19945	2425	1611.9	1286.5	1566.7	831	2232.4	1943.3	1931.6	1844.3
248749_at	AT5G47880	ERF1-1 (EUKARYOTIC RELEASE FACTOR 1-1); translation release factor	1.77819	0.000256863	0.000161206	0.997407	0.985615	1.05669	0.873514	1.52595	1.03024	1.25532	1.92727	1.77819	0.936036	1.32563	At5g47880	3	809.189	696.697	795.626	1471.79	274.03	782.81	330.81	397.526	574.042	801.805	704.97	54.9799	47.3367	54.0584	100				0.540584	0.473367	0.549799	1.84985	1527	2001.2	1821.7	1530.8	1629.4	2498.6	2123.2	1520.9	1599.5
266665_at	AT2G29790	Encodes a Maternally expressed gene (MEG) family protein [pseudogene]	1.77718	0.000548411	0.000517358	0.993279	0.964046	1.33701	1.2668	0.900952	1.20133	1.07734	1.47325	1.77718	1.06545	1.17456	At2g29790	18	253.83	1019.88	4206.57	1047.07	0	0	0	0	0	0	0	6.03413	24.2449	100	24.8914				4.01745	0.974029	0.242419	0.248914	1399	2723.5	3524.1	2519.3	3400.2	1563.9	1503.3	2106.4	1983.4
258256_at	AT3G26890	similar to unknown protein [Arabidopsis thaliana] (TAIR:AT5G41110.1); similar to Os09g0509400 [Oryza sativa (japonica cultivar-group)] (GB:NP_001063629.1); similar to Os08g0536100 [Oryza sativa (japonica cultivar-group)] (GB:NP_001062361.1); similar to un	1.77333	3.65285e-05	4.93077e-05	0.99902	0.994469	1.13233	1.00377	1.2889	1.19567	1.25778	1.73592	1.77333	1.23214	1.1941	At3g26890	6	417.745	459.288	707.364	592.722	735.06	933.93	838.23	720.373	450.976	461	298.55	59.0567	64.9294	100	83.7931				1.19342	0.774878	0.704791	0.837931	1642	2256.2	2065.1	1826.9	2003.8	2198.1	2639.4	2253.8	2233.8
260421_at	AT1G69640	acid phosphatase, putative	1.77121	3.38307e-05	4.71852e-05	0.999055	0.994663	0.958504	0.896829	1.17331	0.925646	1.11641	1.97125	1.77121	0.671653	1.15577	At1g69640	6	265.716	261.293	254.058	298.924	407.85	838.85	690.03	546.801	582.524	886.643	1056.39	88.8907	87.411	84.9907	100				0.849907	0.87411	0.888907	1.1766	2296	1032.2	1162.2	919.1	1134.1	1170.7	1175.8	1017.4	833.8
245059_at	AT2G39720	RHC2A (RING-H2 finger C2A); protein binding / zinc ion binding	1.7675	6.52137e-05	0.000155291	0.997486	0.986038	0.847009	0.811655	0.952444	0.662709	1.00195	1.25171	1.76749	0.875648	1.11926	At2g39720	6	503.522	522.897	758.738	543.094	480.92	535.07	465.49	512.905	442.562	471.798	501.54	66.3631	68.9167	100	71.5786				1.39707	0.962811	0.927136	0.715786	1915	1660.9	1623.8	1557.2	1590.4	2076.2	2408	1526.8	1593.3
248492_at	AT5G51040	similar to Protein of unknown function DUF339 [Medicago truncatula] (GB:ABE80212.1); contains InterPro domain Protein of unknown function DUF339; (InterPro:IPR005631)	1.75657	3.15606e-05	1.42077e-05	0.999649	0.997999	1.0329	0.919454	1.15541	0.982339	0.971987	1.77728	1.75657	0.986529	0.987734	At5g51040	18	560.821	792.238	1419.15	829.304	977.44	406.51	226.31	330.793	948.105	1369.94	435.48	39.5181	55.8248	100	58.4367				1.71125	0.955304	0.676254	0.584367	1076	4486.5	4450.4	3558.6	4396.7	3557.6	3730.5	3392.6	2803.8
263718_at	AT2G13570	CCAAT-box binding transcription factor, putative	1.75455	1.27596e-05	6.05218e-06	0.999826	0.999008	1.30679	1.21257	1.17733	0.955246	1.17158	1.71237	1.75455	0.955342	1.13939	At2g13570	2	261.906	736.837	3131.57	2183.55	0	0	0	0	0	0	0	8.36341	23.5293	100	69.7269				1.43417	0.337449	0.119945	0.697269	558	8146.5	9071.3	6584.5	9391.8	15690.2	15712.2	12571.2	12907.7
253610_at	AT4G30200	similar to VIN3 (VERNALIZATION INSENSITIVE 3), zinc ion binding [Arabidopsis thaliana] (TAIR:AT5G57380.1); similar to Fibronectin, type III-like fold [Medicago truncatula] (GB:ABE86602.1); contains InterPro domain Fibronectin, type III; (InterPro:IPR00396	1.74763	3.36373e-06	3.55152e-06	0.999888	0.99936	0.93992	0.898288	1.13502	0.910302	1.11013	1.37444	1.74763	1.01442	1.1386	At4g30200	6	570.221	576.622	774.111	711.665	779.7	470.01	402.51	590.049	637.255	669.03	457.92	73.6614	74.4883	100	91.9332				1.08775	0.810244	0.801249	0.919332	704	8229.8	8721	8257.7	7942.3	8328.1	8655.9	7140.5	6480.9
252141_at	AT3G51100	similar to Os06g0713900 [Oryza sativa (japonica cultivar-group)] (GB:NP_001058569.1); similar to unknown protein [Oryza sativa (japonica cultivar-group)] (GB:BAD54105.1)	1.74639	0.000358439	0.000484775	0.993626	0.965803	1.00015	0.962863	1.0773	1.00453	1.05487	1.56303	1.74639	0.964408		At3g51100	27	735.587	715.226	593.646	0	473.93	405.28	490.91	449.363	532.307	814.864	667.46	100	97.232	80.7037	0							0		1030.8	935.2	840	1052.7	1336.7	1704.4	1383.8	1451.9
252789_s_at	AT3G42150	[AT1G21930, similar to unknown protein [Arabidopsis thaliana] (TAIR:AT3G42150.3); similar to Os12g0481200 [Oryza sativa (japonica cultivar-group)] (GB:NP_001066772.1)];[AT3G42150, similar to unknown protein [Arabidopsis thaliana] (TAIR:AT1G21930.1); simil	1.74532	0.000728836	0.000589705	0.992525	0.960249	0.884386	0.878581	1.0951	0.936534	0.922434	1.35059	1.74532	1.01874	1.1234	At3g42150	25	916.053	820.167	457.072	254.258	759.46	361.03	442.99	446.582	640.346	463.151	267.91	100	89.5326	49.8959	27.7559				1.79767	3.22572	3.60284	0.556276	2952	864.2	796.5	829.5	820.3	1216.9	1431.7	1234.7	1030.4
254861_at	AT4G12040	zinc finger (AN1-like) family protein	1.74425	1.92991e-05	4.03e-05	0.99917	0.995306	1.35646	1.19585	1.30473	1.37689	1.42216	1.63591	1.74425	1.22586	1.23803	At4g12040	6	655.76	625.649	875.451	712.037	820	614.29	569.09	1058.03	997.049	1400.44	504.68	74.9054	71.466	100	81.3338				1.2295	0.878676	0.920963	0.813338	1618	4120.1	3193.8	3072.5	3375.4	4322.8	5239.6	4999.5	5091.7
253858_at	AT4G27600	pfkB-type carbohydrate kinase family protein	1.74396	1.11768e-05	7.63919e-06	0.999789	0.998798	0.940372	0.945459	1.22419	1.00963	1.22224	1.20173	1.74396	0.893617	1.14433	At4g27600	2	126.984	127.453	911.058	825.942	726.02	768.36	765.54	316.392	129.313	19.779	126.53	13.9381	13.9895	100	90.6576				1.10305	0.154312	0.153744	0.906576	969	3591.8	3413.5	3441.1	3602.1	4631.2	4428.3	4025.2	3446.5
250991_at	AT5G02380	MT2B (METALLOTHIONEIN 2B)	1.74317	3.84681e-06	1.98934e-06	0.999931	0.999603	1.18466	1.15315	1.30261	1.01253	1.38587	2.39986	1.74317	1.08061	1.01298	At5g02380	6	3550.01	4313.12	5247.52	4743.86	4947.62	5580.26	5096.48	7156.27	5108.59	1485.09	1477.35	67.6512	82.1934	100	90.402				1.10617	0.9092	0.748338	0.90402	262	22785	27283.9	22323.1	26414	20561.2	26549	18335.3	18283.7
261827_at	AT1G11480	eukaryotic translation initiation factor-related	1.74152	5.63331e-05	3.40117e-05	0.999278	0.995913	0.928347	0.826781	1.14065	1.06463	1.18989	1.48712	1.74152	1.05883	1.21392	At1g11480	3	284.728	336.613	545.601	958.695	104.43	137.84	123.53	191.486	367.55	300.863	262.61	29.6995	35.1115	56.9109	100				0.569109	0.351115	0.296995	1.75713	1133	5108	4273.6	4053.7	4301.5	6989.5	6640.4	6062.8	6658.7
248666_at	AT5G48630	cyclin family protein	1.74122	0.000318746	0.000348566	0.995128	0.973532	1.09288	1.22859	1.05511	1.06041	1.47088	1.21474	1.74122	0.798968	1.17449	At5g48630	6	490.571	552.167	767.928	620.38	695.02	363.37	374.13	305.877	219.2	237.959	261.4	63.8824	71.9034	100	80.7862				1.23784	0.890046	0.790759	0.807862	2389	699.5	897.3	617.1	1178	774.3	677	746.9	711.7
247840_at	AT5G58020	similar to unnamed protein product [Ostreococcus tauri] (GB:CAL54721.1); similar to Os06g0183900 [Oryza sativa (japonica cultivar-group)] (GB:NP_001056989.1); contains InterPro domain Protein of unknown function DUF602; (InterPro:IPR006735)	1.7412	4.70209e-05	3.66069e-05	0.999233	0.99566	0.885253	0.973707	0.951067	0.968643	1.1049	1.57481	1.7412	0.981635	1.04474	At5g58020	25	522.649	507.464	560.218	457.813	485.13	814.41	590.95	743.715	718.444	684.121	1109.78	93.2939	90.5833	100	81.7205				1.22368	1.10845	1.14162	0.817205	2246	1113.8	993.9	1221.6	1096.7	1430.9	1274.6	1258.2	1497.3
249535_at	AT5G38820	amino acid transporter family protein	1.73959	1.2394e-05	1.96653e-05	0.99954	0.997388	0.955777	1.12905	1.15761	1.1258	1.18957	1.21835	1.73959	0.729172	1.12715	At5g38820	6	473.048	350.773	896.019	584.727	242.56	198.73	186.09	188.713	216.019	371.457	144.85	52.7945	39.1479	100	65.2584				1.53237	0.599891	0.809007	0.652584	1572	1381.1	1603.6	1522.4	2003.4	1564.3	1449.3	1321.3	1609.5
264168_at	AT1G02080	transcriptional regulator-related	1.73877	9.94797e-05	0.00015551	0.997483	0.986022	0.94749	0.995874	1.22476	0.977912	1.27638	1.54978	1.73877	0.96913	1.00733	At1g02080	25	681.729	659.424	322.877	409.867	419.82	404.1	442.87	773.435	487.348	450.719	1033.66	100	96.7282	47.3615	60.1217				0.78776	1.60887	1.66329	1.26942	2325	1203.4	978.1	1193.4	1099.5	1607.8	1386.5	1072.4	1318.4
261716_at	AT1G18410	kinesin motor protein-related	1.73821	1.19033e-05	2.26069e-05	0.999484	0.997073	1.21691	0.965129	1.55717	1.09535	1.42263	1.80523	1.73821	0.938971	0.935175	At1g18410	2	0	0	577.789	366.423	0	0	0	0	0	0	0	0	0	100	63.4181				1.57684	0	0	0.634181	1542	2797.6	2475.4	2199.7	1982.3	2191.4	2008.9	1124	1830.6
253846_at	AT4G28000	AAA-type ATPase family protein	1.73759	1.73604e-06	1.77136e-06	0.999937	0.999639	1.19945	1.27004	1.57222	1.1349	1.78582	2.24494	1.73759	1.11567	1.22126	At4g28000	2	0.7646	0	790.087	1214.12	0	0	0	0	0	0	0	0.0629758	0	65.0751	100				0.650751	0	0.000629758	1.53669	253	23946.4	30304.3	26020.2	31423.5	24025.4	18926.5	14470.4	16534.1
246539_at	AT5G15460	MUB2 (MEMBRANE-ANCHORED UBIQUITIN-FOLD PROTEIN 2)	1.7357	6.77473e-05	0.000105461	0.99817	0.989765	1.15606	1.3322	1.27853	1.13989	1.32247	1.95564	1.7357	1.0663	0.963638	At5g15460	5	732.905	849.708	1132.51	626.468	180.76	145.37	133.02	175.315	288.575	256.542	367.27	64.7154	75.0291	100	55.3171				1.80776	1.35635	1.1699	0.553171	1264	4557.2	4471.3	5391.6	5012.5	3753.6	3851.2	3057.8	3722.4
251963_at	AT3G53570	AFC1 (ARABIDOPSIS FUS3-COMPLEMENTING GENE 1); kinase	1.7341	0.000232315	0.000319683	0.99546	0.975264	1.18725	0.986864	0.863577	0.782693	1.27987	1.43635	1.7341	1.02315		At3g53570	6	224.025	278.476	235.344	223.406	161.66	190.3	208.45	231.639	177.541	171.721	209.44	80.4471	100	84.5114	80.2248				1.05343	1.2465	1.00277	0.949278		690.4	909.3	543.4	786.3	607.4	905.5	735.9	635.3
263785_at	AT2G46390	unknown protein	1.72704	4.25526e-05	2.33932e-05	0.99947	0.99699	1.23146	1.17086	1.12064	1.28505	1.34302	1.64116	1.72704	1.0597	1.11215	At2g46390	5	1600.1	1890.47	2572.47	1099.76	1214.65	1403.66	1195.21	1027.46	2512.24	2317.99	1681.45	62.2007	73.4885	100	42.751				2.33912	1.71899	1.45495	0.42751	1709	1176.3	1861.6	974.7	1913.7	1365.1	1300.8	1729.2	1327.8
247660_at	AT5G60070	ankyrin repeat family protein	1.72445	0.000576458	0.000529716	0.993149	0.963387	0.814557	0.849786	1.1101	0.780505	1.07356	1.06787	1.72445	0.642482	0.922646	At5g60070	20	0	0	647.679	0	0	0	0	0	0	0	0	0	0	100	0							0	2369	532.6	799.2	587.1	802.3	883.2	523.3	500.1	488.8
262647_at	AT1G14020	similar to unknown protein [Arabidopsis thaliana] (TAIR:AT2G03280.1); similar to Os03g0169000 [Oryza sativa (japonica cultivar-group)] (GB:NP_001049097.1); similar to hypothetical protein [Cleome spinosa] (GB:ABD96844.1); contains InterPro domain Protein	1.72193	7.48852e-05	8.45699e-05	0.998473	0.991434	1.09532	1.22212	1.28205	1.45919	1.49998	1.83328	1.72193	1.6301	1.07577	At1g14020	2	0	0	880.309	565.135	0	0	144.15	84.535	235.642	231.945	0	0	0	100	64.1973				1.5577	0	0	0.641973	1916	1838.2	1989.4	2006.7	2264	1662.5	1763	1814.5	2084.3
258469_at	AT3G06050	ATPRXIIF/PRXIIF (PEROXIREDOXIN IIF); antioxidant/ peroxidase	1.71994	0.000434339	0.000547083	0.992967	0.962469	1.05041	1.20788	0.822007	1.03072	1.08519	1.49888	1.71994	0.837671	1.17648	At3g06050	5	702.188	827.224	1228.33	501.454	623.37	936.39	818.48	584.293	872.301	1148.44	735.81	57.1662	67.3457	100	40.8242				2.44953	1.64965	1.4003	0.408242	2555	1082.6	1055.3	1194.4	1264	647.8	625.9	1059.2	537.9
253994_at	AT4G26080	ABI1 (ABA INSENSITIVE 1); calcium ion binding / protein phosphatase type 2C	1.71946	3.92508e-05	2.46062e-05	0.999447	0.996863	0.965527	0.965654	0.834797	0.778103	0.854032	1.61609	1.71946	1.00129	1.05791	At4g26080	2	0	0	459.057	330.949	263.05	610.73	285.66	683.474	761.676	816.274	338.31	0	0	100	72.0932				1.38709	0	0	0.720932	1810	1444.7	1605.4	1424.4	1626.1	1037.3	1358.4	1079.9	1153.1
264053_at	AT2G22560	kinase interacting protein-related	1.71356	3.41552e-05	2.98716e-05	0.999351	0.996324	1.08997	1.05339	1.23117	1.04107	1.45521	1.4837	1.71356	1.11795	1.12667	At2g22560	2	0	154.943	1012.24	645.42	0	0	0	0	155.831	389.022	405.62	0	15.307	100	63.7616				1.56834	0.240065	0	0.637616	1188	2884.2	3318.5	2846.5	3148	3609.3	3530.6	2807.3	3230.2
250811_at	AT5G05110	cysteine protease inhibitor, putative / cystatin, putative	1.71188	7.32324e-05	4.62692e-05	0.99907	0.994748	0.968986	1.48845	1.06407	0.865668	1.18774	1.72992	1.71188	0.9775	1.3385	At5g05110	5	340.666	373.885	495.507	331.74	337.1	950.16	316.54	1130.03	576.299	214.238	959.63	68.7512	75.4552	100	66.9496				1.49366	1.12705	1.02691	0.669496	2173	982.7	1210.6	1647.3	1721.8	1448.3	1486.5	1427.7	959.9
254702_at	AT4G17940	binding	1.71121	2.63383e-05	3.41212e-05	0.999276	0.995902	1.01994	1.00831	1.11458	1.08927	1.12267	1.83863	1.71121	0.91821	1.10232	At4g17940	3	230.261	395.098	1397.16	1888.33	476.05	643.78	636.56	676.505	555.451	340.327	650.17	12.1939	20.9232	73.9896	100				0.739896	0.209232	0.121939	1.35154	957	5468.4	5383.1	4781.8	5946	5184.3	4710.6	5157.2	4513
253006_at	AT4G38250	amino acid transporter family protein	1.71099	1.81607e-05	2.35981e-05	0.999466	0.996968	0.890288	0.866394	1.08456	0.953	1.19471	1.14179	1.71099	0.87752	1.12998	At4g38250	3	229.411	309.056	482.995	969.648	1105.02	2113.1	1546.25	1639.69	1184.51	2387.95	606.82	23.6592	31.873	49.8113	100				0.498113	0.31873	0.236592	2.00757	1313	3718.5	3226.9	3134.8	3624.2	4047	4179.5	3653.4	3575.2
251596_at	AT3G57650	LPAT2 (Lysophosphatidyl acyltransferase 2); 1-acylglycerol-3-phosphate O-acyltransferase	1.70961	7.48314e-05	6.89404e-05	0.998709	0.992739	0.852954	0.996004	0.893396	1.13702	0.84148	1.31101	1.70961	1.0312	0.898482	At3g57650	5	728.922	794.138	968.802	511.718	653.28	547.84	696.91	1006.55	677.301	783.528	593.25	75.2395	81.9711	100	52.8197				1.89323	1.5519	1.42446	0.528197	2275	1497.1	1533.7	1907.4	1631.7	1399.1	1276.8	1556.1	1849.5
258681_at	AT3G08610	similar to hypothetical protein MtrDRAFT_AC136139g5v1 [Medicago truncatula] (GB:ABE93033.1)	1.70301	4.00181e-05	3.98137e-05	0.999178	0.995353	1.02076	1.07634	1.05411	1.30718	1.36808	1.60025	1.70301	0.990967	1.13155	At3g08610	5	1891.79	2216.49	2807.78	1410.4	3788.34	2690.42	2792.29	2408.43	3614.65	4312.64	2224.55	67.3765	78.941	100	50.232				1.99076	1.57153	1.34131	0.50232	1458	2905.4	3044.8	2808.1	3466.1	2821.6	2664.1	3776	3026.7
266399_at	AT2G38670	PECT1 (PHOSPHORYLETHANOLAMINE CYTIDYLYLTRANSFERASE 1); ethanolamine-phosphate cytidylyltransferase	1.70145	0.000425984	0.000457158	0.993923	0.967318	1.13313	1.05407	1.14906	1.16038	1.41524	2.00094	1.70145	1.0606	1.34717	At2g38670	25	644.269	675.584	600.524	258.098	313.41	517.33	497.59	318.981	444.615	338.774	415.39	95.3648	100	88.8896	38.2037				2.32673	2.61755	2.49622	0.429788	2743	649.3	660.6	347.7	870.8	631.6	627.2	612.8	658.4
253528_s_at	AT4G31480	[AT4G31480, coatomer beta subunit, putative / beta-coat protein, putative / beta-COP, putative];[AT4G31490, coatomer beta subunit, putative / beta-coat protein, putative / beta-COP, putative]	1.69946	0.000366915	0.000161812	0.997399	0.985572	1.0028	1.06605	1.03225	0.946168	0.948983	1.41395	1.69946	0.987081	1.11719	At4g31480	25	689.207	758.516	835.251	361.822	580.18	681.32	979.11	825.958	817.456	1014.13	787.91	82.515	90.8129	100	43.319				2.30846	2.09638	1.90482	0.43319	2530	1104	1188.4	1178.8	1258.2	1561	1739.1	1327.8	1697.1
253694_at	AT4G29735	similar to hypothetical protein [Gossypium hirsutum] (GB:CAE75665.1); similar to Os06g0567000 [Oryza sativa (japonica cultivar-group)] (GB:NP_001057897.1); contains InterPro domain Protein of unknown function UPF0197; (InterPro:IPR007915)	1.69278	0.000516565	0.000385024	0.994716	0.971396	1.26308	1.85071	1.22609	1.43506	1.37326	1.52354	1.69278	0.814596	0.86251	At4g29735	25	1426.12	1533.87	1371.32	830.655	1563.8	993.24	1186.01	1395.99	2085.7	1087.35	1407.9	92.9756	100	89.4029	54.1544				1.65089	1.84657	1.71686	0.605734	2751	579.8	743.4	598.2	1340.6	715.4	631.7	874.6	702.1
253470_s_at	AT4G32210	[AT5G09600, SDH3-1 (succinate dehydrogenase 3-1)]	1.6907	8.94139e-05	4.8312e-05	0.999037	0.99456	0.957775	1.01894	1.10627	1.25585	1.22967	1.37094	1.6907	0.789669	1.12494	At4g32210	25	1755.88	1985.63	2131.51	1027.76	1596.95	1275.38	1210.62	1608.88	1503.79	2262.76	1177.09	82.377	93.1563	100	48.2176				2.07393	1.932	1.70844	0.482176	2230	1047.3	1375.2	1250.8	1326.4	1001.9	1187.3	1200.9	1284.3
267231_at	AT2G43900	endonuclease/exonuclease/phosphatase family protein	1.68908	0.000159407	9.03551e-05	0.998388	0.990964	1.32645	1.30199	1.53072	1.29495	1.73803	1.56725	1.68908	0.802812	0.888795	At2g43900	3	230.24	366.58	1229.03	1215.51	0	0	0	0	0	0	0	18.7335	29.8268	100	98.8995				1.01113	0.301587	0.189419	0.988995	1490	2214.3	2248.8	2350.7	2030.1	3435.8	3199.7	3150.7	2462.8
245134_s_at	AT2G45250	[AT4G38280, similar to unknown protein [Arabidopsis thaliana] (TAIR:AT2G45250.1); similar to hypothetical protein MtrDRAFT_AC121239g16v1 [Medicago truncatula] (GB:ABE78436.1)];[AT2G45250, similar to unknown protein [Arabidopsis thaliana] (TAIR:AT4G38280.1	1.68717	7.87832e-05	4.92369e-05	0.999022	0.994475	0.975437	0.786824	0.934313	0.786669	0.736466	2.26924	1.68717	1.0013	0.78269	At2g45250	6	246.963	271.647	455.966	394.691	210.88	241.93	305.99	394.401	228.923	156.27	435.71	54.1626	59.5763	100	86.5615				1.15525	0.688254	0.625712	0.865615	2171	1388.2	1097.8	1173.4	831.9	710.3	834.4	840.7	459.9
260579_at	AT2G47380	cytochrome c oxidase subunit Vc family protein / COX5C family protein	1.68207	9.88065e-05	3.63352e-05	0.999238	0.995687	1.14591	1.29596	1.01684	0.953459	1.15169	1.9251	1.68207	1.0553	1.02069	At2g47380	25	1934.78	1903.48	2000.85	1403.46	1645.78	1739.86	1959.55	1213.45	3629.32	3827.51	1729.16	96.6981	95.1338	100	70.1434				1.42565	1.35628	1.37858	0.701434	1712	1999.8	2665.3	2509.7	2766.3	3628.8	4645.1	4368.1	3390.1
253705_at	AT4G29130	ATHXK1 (GLUCOSE INSENSITIVE 2); ATP binding / hexokinase	1.67843	3.51225e-05	2.49292e-05	0.999441	0.996829	1.11679	1.03472	1.40784	1.07818	1.5843	1.49163	1.67843	0.901003	1.09153	At4g29130	5	817.545	1353.21	1629.33	867.923	361.28	510.51	519.81	465.443	708.508	1182.45	478.16	50.1768	83.0532	100	53.2687				1.87727	1.55914	0.941956	0.532687	1104	3585.8	4477.1	3582.4	3888	3884.8	3705.7	2865.8	2947.3
267081_at	AT2G41210	phosphatidylinositol-4-phosphate 5-kinase family protein	1.67627	5.11547e-05	1.92406e-05	0.999549	0.997435	1.18945	1.1201	1.49236	1.21084	1.3681	1.53175	1.67627	1.0327	1.04623	At2g41210	2	143.918	254.038	2048.18	1584.62	0	0	0	159.585	69.4495	0	90.07	7.02664	12.4031	100	77.3673				1.29254	0.160314	0.0908218	0.773673	605	11438.4	10323.7	9584.9	10908.5	9745.8	9443.4	7144.5	8424.8
260176_at	AT1G71950	identical protein binding / subtilase	1.66887	3.52899e-05	4.9518e-05	0.999017	0.99445	1.27227	1.29362	0.993548	1.02328	1.09956	1.39465	1.66887	0.87439	1.24542	At1g71950	6	656.755	556.804	665.984	604.148	835.19	699.28	555.81	1006.94	816.826	695.157	759.23	98.6142	83.6063	100	90.7151				1.10235	0.921636	1.08708	0.907151	1506	1544.9	2203.2	1725.3	2085.7	1837.3	1966	2215.2	1701.9
248515_at	AT5G50530	[AT5G50530, CBS domain-containing protein / octicosapeptide/Phox/Bemp1 (PB1) domain-containing protein];[AT5G50640, CBS domain-containing protein / octicosapeptide/Phox/Bemp1 (PB1) domain-containing protein]	1.66867	0.000129383	6.69071e-05	0.998741	0.992913	0.917839	0.896414	1.00815	0.852695	1.04986	1.54794	1.66867	1.12788	0.998153	At5g50530	5	333.803	302.819	378.822	268.319	0	428.54	350.12	591.343	306.262	494.543	0	88.1159	79.9369	100	70.8297				1.41184	1.12858	1.24405	0.708297	1838	1414	1803.3	1508.2	1634	1712.8	1641.4	1630.4	1206.6
256587_at	AT3G28780	similar to unknown protein [Arabidopsis thaliana] (TAIR:AT3G28840.1); similar to putative lipoprotein [Burkholderia pseudomallei 1710b] (GB:YP_332515.1); contains InterPro domain Protein of unknown function DUF1216; (InterPro:IPR009605)	1.66852	3.67431e-07	6.97722e-07	0.999971	0.999833	1.06473	1.31511	1.5165	1.34565	1.82247	1.87313	1.66852	1.06756	1.01953	At3g28780	19	0	537.695	3100.74	1313.29	0	0	0	0	0	0	0	0	17.3408	100	42.3541				2.36105	0.409425	0	0.423541	174	19597.9	24228.8	23196.6	30936.5	17257.6	14365.8	12042.5	16018.2
249885_at	AT5G22940	exostosin family protein	1.66763	0.000246737	0.000139138	0.997702	0.987213	0.901367	0.997103	1.21308	1.0659	1.4048	1.10331	1.66763	0.849934	1.08312	At5g22940	2	0	0	267.325	354.292	188.34	0	0	0	223.615	387.668	0	0	0	75.4532	100				0.754532	0	0	1.32533	1430	3038.7	2500.2	2995.6	3131.6	5613.6	5486.3	4918.6	4834.6
256778_at	AT3G13782	NAP1;4 (NUCLEOSOME ASSEMBLY PROTEIN1;4); DNA binding	1.66739	0.00035035	0.000180513	0.997155	0.984256	1.23033	1.2511	0.948141	0.635099	0.789777	1.58021	1.66739	0.894971	1.05373	At3g13782	2	131.403	177.716	565.708	422.265	0	0	0	0	134.281	442.715	121.34	23.228	31.4148	100	74.6437				1.3397	0.420863	0.311185	0.746437	2188	1368.2	1474.1	1480	1410.3	1405.7	1654.9	1156.4	893.7
252713_at	AT3G43810	CAM7 (CALMODULIN 7); calcium ion binding	1.66683	2.87384e-05	5.14276e-05	0.998986	0.994276	0.88995	0.92888	0.846863	1.15378	0.906082	1.56921	1.66683	0.973851	1.25286	At3g43810	25	1341.24	1446.42	1559.84	652.498	1447.24	738.26	1216.58	693.045	1531.84	2466.84	974.51	85.9861	92.7291	100	41.8311				2.39057	2.21675	2.05555	0.418311	1237	3067.4	3402	3554.9	3197.5	1738.1	2330.4	2959.6	2583.4
258998_at	AT3G01820	adenylate kinase family protein	1.66551	0.000227192	0.000255302	0.996222	0.979275	0.935319	1.06203	1.01748	1.0333	1.02856	1.67654	1.66551	1.06297	1.31448	At3g01820	3	364.295	424.973	693.985	853.978	241.24	323.81	380.37	499.028	328.571	399.733	285.96	42.6586	49.7639	81.265	100				0.81265	0.497639	0.426586	1.23054	1694	2845.4	2834.7	3535.2	2914.4	1878.9	2392.4	2008.7	2329
245679_at	AT1G56590	clathrin adaptor complexes medium subunit family protein	1.66458	0.000512092	0.000501898	0.993443	0.964876	0.888959	0.88081	1.06281	1.07829	1.17967	1.91932	1.66458	1.099	0.781939	At1g56590	6	279.316	325.599	618.202	508.336	234.58	213.73	224.71	214.11	251.423	277.583	256.91	45.182	52.6687	100	82.2281				1.21613	0.64052	0.549472	0.822281	2778	759.8	789.3	806.7	728.2	648	567	461.1	771.6
250209_at	AT5G14030	translocon-associated protein beta (TRAPB) family protein	1.66444	3.60146e-05	2.24206e-05	0.999488	0.997093	0.991572	0.916411	0.989543	0.86618	0.989467	1.65064	1.66444	0.948422	1.00413	At5g14030	25	2238.24	2568.16	2102.86	1265.51	2459.77	1407.13	1876.64	1414.79	2530.2	3460.99	2032.85	87.1535	100	81.882	49.2767				1.66168	2.02936	1.76866	0.601801	1033	4439.8	3925.6	3753.7	3977.6	3841	3966.2	3603.3	3230.6
249582_at	AT5G37780	CAM1 (CALMODULIN 1); calcium ion binding	1.66357	0.000493755	0.000381493	0.994756	0.9716	1.04463	1.10657	0.949289	0.893284	0.969351	2.10527	1.66357	1.07217	1.22393	At5g37780	6	974.253	1090.75	1550.79	1111.94	1225.86	858.23	1262.06	1246.79	2019.48	3240.3	2530.08	62.823	70.3351	100	71.7012				1.39468	0.980947	0.876178	0.717012	1422	2170.5	2821.7	2438	2850.2	2565.8	2634.5	2735.7	2157.8
256356_s_at	AT1G66500	[AT5G43620, S-locus protein-related];[AT1G66500, zinc finger (C2H2-type) family protein]	1.66038	0.000780551	0.000580387	0.992621	0.960731	1.02796	1.0024	1.39006	1.71076	1.70604	1.05226	1.66038	0.642099	1.05576	At1g66500	-	0	0	0	0	0	0	0	0	0	0	0												1645	1717.4	1797.6	1941.1	1486.5	2879.7	1840.1	2864.4	2944.3
247008_at	AT5G67560	ATARLA1D (ADP-ribosylation factor-like A1D); GTP binding	1.66004	0.000305983	0.000164532	0.997364	0.985378	1.12263	1.04572	1.0124	1.13217	1.13149	1.14806	1.66004	0.899922	0.983018	At5g67560	2	0	323.874	987.906	918.812	799.73	889.5	846.97	720.949	679.122	962.335	422.26	0	32.7839	100	93.006				1.0752	0.352492	0	0.93006	974	4904.1	6495.2	5306.3	5312	5973.3	5717.8	7557.7	5516.5
246616_at	AT5G36260	aspartyl protease family protein	1.65881	1.73146e-05	8.88617e-06	0.999761	0.998639	1.03051	1.0187	1.10772	1.0145	1.16301	1.90339	1.65881	1.09515	1.02771	At5g36260	2	0	161.558	1983.84	2117.28	0	0	0	0	85.6337	315.8	0	0	7.63041	93.6971	100				0.936971	0.0763041	0	1.06727	478	12214.3	13884.8	13708.3	12091.7	10645	10852	9803	9884.9
257028_at	AT3G19230	leucine-rich repeat family protein	1.65817	0.000275116	0.000292182	0.995782	0.976951	1.07428	1.0331	1.13036	1.25568	1.04748	1.42885	1.65817	0.909136	1.03509	At3g19230	18	126.669	188.156	342.143	194.399	123.46	107.9	111.21	90.7058	71.1199	96.6671	94.27	37.0224	54.9934	100	56.8179				1.76001	0.967888	0.651597	0.568179	2395	1130.9	1050.1	1035.7	1061.7	792.5	893.2	826.9	1045.7
260168_at	AT1G71980	protease-associated zinc finger (C3HC4-type RING finger) family protein	1.65714	0.000120295	0.00018575	0.997088	0.983894	0.894273	0.8542	1.17378	1.01639	1.29435	1.93565	1.65714	1.30834	1.23171	At1g71980	6	221.486	293.913	302.313	323.56	527.35	518.57	448.08	587.784	447.459	545.039	173.97	68.4529	90.8372	93.4337	100				0.934337	0.908372	0.684529	1.07028	2293	1053.6	1099.9	1044.8	1012.2	945.2	773.1	550.6	937.3
248813_at	AT5G46860	VAM3 (syntaxin 22); t-SNARE	1.65566	0.00116449	0.000522976	0.99322	0.963746	1.14434	1.22888	0.970133	1.06857	0.942859	1.69164	1.65566	1.06221	1.02894	At5g46860	6	546.212	575.554	826.999	556.072	869.03	689.52	869.81	889.221	709.759	1115.39	879.43	66.0474	69.5955	100	67.2397				1.48722	1.03504	0.982268	0.672397	2159	1234.9	1511.4	1486.4	1462.8	1403.8	1363.6	1371.5	1676.7
258984_at	AT3G08970	DNAJ heat shock N-terminal domain-containing protein	1.65506	0.0004232	0.000354969	0.995055	0.973153	1.02243	0.944173	1.13928	0.941933	1.21366	1.95212	1.65506	0.957741	1.06054	At3g08970	1	0	0	1117.53	2341.49	0	0	0	0	0	0	546.77	0	0	47.7272	100				0.477272	0	0	2.09524	1180	4242.5	3870.7	4112.9	3379.3	4224.4	4267.1	3601.5	3419.1
248029_at	AT5G55700	BMY6 (beta-amylase 6); beta-amylase	1.65498	0.000223802	0.000267114	0.99608	0.978522	1.02714	1.14937	1.15196	1.17738	1.28158	1.46681	1.65498	1.14782	1.08351	At5g55700	3	236.63	204.863	366.007	464.663	165.13	177.33	150.84	184.867	141.444	120.047	130.42	50.9249	44.0885	78.7681	100				0.787681	0.440885	0.509249	1.26955	2356	1228.3	1193.6	1307.8	1402.3	1895	1812.7	1723.4	2066.1
258163_at	AT3G17940	aldose 1-epimerase family protein	1.65106	0.000435475	0.000407876	0.994462	0.970084	0.870404	1.07175	0.997966	0.970771	1.05701	1.35691	1.65106	0.879847	1.04722	At3g17940	25	1865.92	2238.65	1062.58	397.906	508.18	592.69	607.79	1103.54	703.9	892.337	1576.17	83.3505	100	47.465	17.7744				2.67041	5.62607	4.68936	0.374474	2653	821.8	875.4	1141.7	948.1	862.6	1001.6	970.2	843.2
263516_at	AT2G21600	ATRER1B (Arabidopsis thaliana endoplasmatic reticulum retrieval protein 1B)	1.64859	4.84459e-05	6.075e-05	0.998837	0.993447	0.952096	0.941458	1.02608	0.805952	1.04576	2.05675	1.64859	0.701443	1.28322	At2g21600	25	909.888	786.639	657.659	650.12	765.4	703.35	646.98	706.669	728.582	767.063	1620.48	100	86.4546	72.2792	71.4505				1.0116	1.20999	1.39957	0.988536	1498	2875	2960.3	3423.6	2346.5	2337.3	2934.1	2068	2072.5
251307_at	AT3G61200	thioesterase family protein	1.64838	2.92341e-05	2.31391e-05	0.999475	0.997016	1.04954	1.20545	0.997903	0.942737	0.946578	1.09503	1.64838	0.72209	1.01885	At3g61200	6	882.659	1454.94	3588.86	2370.64	572.88	1117.54	1065.46	1564.14	956.455	852.668	699.48	24.5944	40.5405	100	66.0556				1.51388	0.613733	0.372329	0.660556	1317	2351.3	3238	3072.8	3346.8	2628.7	2749.2	2241	2839.6
265178_at	AT1G23540	protein kinase family protein	1.64733	7.11828e-06	6.59227e-06	0.999813	0.998935	1.05688	1.18781	1.34729	1.17961	1.37476	1.68252	1.64733	1.05787	1.09737	At1g23540	2	0	0	1096.14	1414.56	0	0	0	0	0	0	0	0	0	77.4902	100				0.774902	0	0	1.29049	719	5163.9	5673.7	5420.2	6760	4913.3	4206.8	4029.1	3955.9
264593_at	AT2G17800	ARAC1/ATGP2/ATRAC1/AtROP3/RAC1/ROP3 (Rho-related protein from plants 3); GTP binding	1.64535	2.70311e-05	2.37269e-05	0.999464	0.996955	1.1787	1.17752	1.40554	1.22739	1.54793	1.43163	1.64534	0.872373	0.936683	At2g17800	6	1205.19	1265.93	1764.3	1243.62	351.65	197.17	307.25	311.589	335.99	355.594	359.79	68.3098	71.7528	100	70.4883				1.41868	1.01794	0.969094	0.704883	730	7799.2	9393.1	7862.8	9312.3	8502.7	8482	7120.8	7711.1
258834_at	AT3G07270	GTP cyclohydrolase I	1.63938	1.56756e-05	2.51566e-05	0.999437	0.996805	0.988652	1.00083	1.11896	0.883016	1.09745	1.32098	1.63938	1.13064	0.982493	At3g07270	3	150.404	206.309	826.302	1006.17	499.46	481.99	553.2	535.501	374.678	506.918	146.43	14.9481	20.5044	82.1234	100				0.821234	0.205044	0.149481	1.21768	1492	2297.3	2329	2214.1	2469.2	3740.6	3858.8	2773	3224
248833_at	AT5G47120	ATBI-1 (ARABIDOPSIS BAX INHIBITOR 1)	1.63501	8.8967e-05	7.69585e-05	0.998587	0.992063	1.21117	1.10447	1.06022	1.00673	0.904198	1.48308	1.63501	0.806925	1.06098	At5g47120	3	887.465	928.462	1545.73	2233.4	1498.76	1789.88	1278.02	3401.36	2122.22	2458.97	5679.35	39.7361	41.5717	69.2097	100				0.692097	0.415717	0.397361	1.44488	1445	3596.9	3091.4	2733.8	3365.3	2876.6	2999.9	2679.5	2900.5
262058_at	AT1G79975	similar to Os01g0593600 [Oryza sativa (japonica cultivar-group)] (GB:NP_001043462.1); similar to hypothetical protein DDBDRAFT_0190211 [Dictyostelium discoideum AX4] (GB:XP_645912.1); contains domain SUBFAMILY NOT NAMED (PTHR12952:SF5); contains domain FA	1.63024	0.000101143	0.000217158	0.996691	0.981765	0.924755	1.05675	1.17109	1.28657	1.16966	1.77456	1.63023	1.11737	1.25856	At1g79975	6	441.153	439.844	545.202	450.365	393.51	373.61	335.05	480.247	393.443	374.522	432.75	80.9154	80.6754	100	82.6052				1.21058	0.976639	0.979544	0.826052	2063	1059.3	1230.3	1208.8	1407.6	920.9	957.3	742.3	1321.1
264667_s_at	AT1G09980	[AT1G58350, ZW18];[AT1G09980, similar to ZW18 [Arabidopsis thaliana] (TAIR:AT1G58350.1); similar to ZW18 protein, putative, expressed [Oryza sativa (japonica cultivar-group)] (GB:ABA95883.1); similar to Protein of unknown function DUF676, hydrolase-like [	1.62912	0.000162164	0.000146478	0.997603	0.986675	0.989207	0.911994	1.29477	1.15799	1.46786	1.64517	1.62912	0.963446	1.25493	At1g09980	6	387.009	534.583	915.913	745.045	471.01	249.96	408.95	470.641	439.822	417.38	302.21	42.2539	58.3662	100	81.3445				1.22934	0.717518	0.519444	0.813445	1881	1867	1890.6	1726.2	1738.1	2019.4	2017.7	1850.1	1760.5
248082_at	AT5G55400	fimbrin-like protein, putative	1.62745	0.000340215	0.000493742	0.99353	0.965317	0.910483	0.630669	1.16453	0.794452	1.01874	1.37721	1.62745	1.00571	1.23722	At5g55400	25	296.616	261.245	191.323	295.608	246.81	201.17	222.61	0	221.238	674.331	98.54	100	88.0748	64.502	99.6602				0.647219	0.883752	1.00341	1.54507	2357	1513.1	645.2	871.3	623.7	1353.2	1585.5	1116.5	888.3
245939_at	AT5G19760	dicarboxylate/tricarboxylate carrier (DTC)	1.62717	0.000201693	0.000194032	0.996982	0.983325	0.965508	1.02999	0.923104	1.00635	0.905667	1.30042	1.62717	1.06739	1.14781	At5g19760	25	2459.85	3080.8	2802.42	2063.51	3057.04	2400.32	2640.42	2289.23	3594.01	4034.17	3282.54	79.8447	100	90.9642	66.98				1.35808	1.49298	1.19207	0.736333	842	8640.4	9599.4	9414.1	10043.9	10220.6	11516.1	13242.9	10454.1
263221_at	AT1G30620	MUR4 (MURUS 4); catalytic	1.62429	0.000194414	0.000209337	0.996789	0.982288	0.979222	0.878249	1.17988	1.04387	1.24305	1.57964	1.62429	0.863136	0.962482	At1g30620	2	0	0	861.5	475.967	0	0	198.23	252.966	374.438	293.904	543.22	0	0	100	55.2487				1.81	0	0	0.552487	2199	1285.9	1230.7	1056.8	1200.3	1376.8	1269.9	1204.9	1136.7
266773_at	AT2G29040	exostosin family protein	1.62115	0.000135247	7.85859e-05	0.998563	0.991927	0.994183	1.1768	1.08452	1.03822	1.12411	1.37876	1.62115	0.980658	0.970855	At2g29040	3	178.81	262.033	337.55	368.779	0	0	0	0	0	0	0	48.4868	71.0541	91.5317	100				0.915317	0.710541	0.484868	1.09252	1705	1472.3	1518.6	1768.8	1771.5	1761.3	1396.7	1158.6	1864.6
253963_at	AT4G26470	calcium ion binding	1.61815	0.000666121	0.000546698	0.992971	0.962489	1.04116	0.941483	1.21735	1.02417	1.26336	1.59327	1.61815	0.939259	0.872807	At4g26470	19	0	409.966	1061.51	601.565	93.27	0	0	0	403.995	342.861	190.79	0	38.6211	100	56.6708				1.76458	0.6815	0	0.566708	1742	2193.6	2017.9	1941.8	1866.5	2279.5	2308.7	2241.9	1618.2
258883_at	AT3G09970	calcineurin-like phosphoesterase family protein	1.61748	0.00113324	0.000794735	0.99048	0.950147	0.966689	1.06285	1.19664	1.1463	1.40224	1.906	1.61748	0.819983	0.828462	At3g09970	6	364.534	450.332	786.846	559.204	301.7	348.69	299.29	272.211	311.893	263.224	427.69	46.3285	57.2325	100	71.0691				1.40708	0.805308	0.65188	0.710691	1863	1293.5	1347.3	1450.7	1452.8	1219.9	1221.6	1319	1019.8
246452_at	AT5G16840	RNA recognition motif (RRM)-containing protein	1.61372	0.000401077	0.000388313	0.99468	0.971206	1.27108	1.12736	1.2572	1.17917	1.30585	1.32971	1.61372	0.834885	0.846593	At5g16840	25	757.848	800.99	1021.08	381.83	543.25	451.89	466.25	637.173	709.216	566.109	541.28	74.2201	78.4451	100	37.3947				2.67418	2.09776	1.98478	0.373947	2323	1411.6	1500.7	1130.9	1452.1	1166.4	1415	1030.2	1391
266897_at	AT2G45820	DNA-binding protein, putative	1.61312	9.59279e-06	7.51811e-06	0.999792	0.998814	1.21655	1.20849	1.10432	1.05226	1.19533	1.5947	1.61312	1.03104	1.03943	At2g45820	2	0	0	715.299	1054.18	1908.06	1185.71	1729.03	2920.95	2617.53	1669.12	484.56	0	0	67.8535	100				0.678535	0	0	1.47376	670	11176.5	10591.6	10797	10826.8	12259.9	12925.2	12256.4	11741.4
248748_at	AT5G47840	adenylate kinase, chloroplast, putative / ATP-AMP transphosphorylase, putative	1.6105	0.000134977	0.00014024	0.997687	0.987132	1.04553	1.13859	1.23671	1.20183	1.23462	1.51396	1.6105	0.972863	1.22954	At5g47840	6	568.943	542.855	558.092	518.288	1089.42	1551.41	1185.38	902.822	519.452	352.045	396.86	100	95.4146	98.0929	91.0966				1.0768	1.0474	1.09774	0.928677	1638	2068.9	2374.4	2369.8	2469	2787.3	2888.7	2872	2643.9
252507_at	AT3G46200	ATNUDT9 (Arabidopsis thaliana Nudix hydrolase homolog 9); hydrolase	1.61028	0.00062313	0.000628766	0.992126	0.958254	1.00412	1.03412	1.16001	1.20203	1.20355	1.55068	1.61028	1.02672	1.24083	At3g46200	8	258.511	0	721.298	684.019	144.12	0	105.59	0	157.665	180.32	323.63	35.8397	0	100	94.8317				1.0545	0	0.377929	0.948317	1757	2298.9	2409.9	2410.9	2438.6	2304	1897.8	2228.1	2125.9
250492_at	AT5G09790	ATXR5 (Trithorax- related protein 5); DNA binding	1.60984	0.000119789	0.000113495	0.998056	0.989142	1.12755	1.32692	1.01396	0.888002	0.663712	2.02681	1.60984	1.03128	0.943237	At5g09790	6	504.753	587.416	820.286	561.371	0	0	0	0	0	0	0	61.5338	71.6111	100	68.436				1.46122	1.0464	0.899144	0.68436	1665	1658.9	1908.1	1970.8	2226.9	1484.9	1958.1	1469.3	1546
262936_at	AT1G79400	ATCHX2 (CATION/H+ EXCHANGER 2); monovalent cation:proton antiporter	1.60646	1.95475e-05	3.53816e-05	0.999255	0.995779	1.06397	0.946224	1.20547	0.995261	1.12579	1.21549	1.60646	0.958298	1.17489	At1g79400	2	0	109.924	1258.61	979.547	0	0	0	0	0	0	0	0	8.73376	100	77.828				1.28488	0.112219	0	0.77828	910	5117.3	4591.3	4017.3	4616.9	4730.2	4452.1	3881.6	3699.5
267186_at	AT2G44090	similar to unknown protein [Arabidopsis thaliana] (TAIR:AT3G59910.1); similar to expressed protein [Oryza sativa (japonica cultivar-group)] (GB:AAX96769.1); similar to expressed protein [Oryza sativa (japonica cultivar-group)] (GB:ABA92347.2); similar to	1.6053	8.97682e-05	7.49509e-05	0.998618	0.992231	1.0038	0.965188	1.13711	1.05856	1.2165	2.1322	1.6053	1.20872	1.07082	At2g44090	1	289.649	361.738	1029.41	1762.71	295.98	334.93	386.65	359.962	229.927	415.844	207.65	16.4321	20.5217	58.3993	100				0.583993	0.205217	0.164321	1.71235	964	6201.5	6373.3	5844.4	6246.7	3788.6	4124.3	3310.8	4055.5
265458_at	AT2G46580	pyridoxine 5'-phosphate oxidase-related	1.60432	0.000296884	0.000754067	0.990877	0.952083	1.2506	1.08152	1.05505	1.04668	1.13991	1.38533	1.60432	0.8913	1.14583	At2g46580	6	393.157	472.387	867.838	681.529	503.76	327.28	333.41	352.673	192.053	181.439	519.47	45.303	54.4325	100	78.5318				1.27337	0.693127	0.576875	0.785318	2023	2310.5	2521.7	2201.4	1977.5	2262.9	2288.8	2285.8	2229.8
257749_at	AT3G18780	ACT2 (ACTIN 2); structural constituent of cytoskeleton	1.60418	0.000125614	7.45362e-05	0.998624	0.992266	1.06835	0.936836	1.07866	0.919974	1.02179	2.32742	1.60418	0.888819	0.912794	At3g18780	1	0	151.904	404.45	809.323	3158.99	2127.83	3731.74	3489.18	4578.88	7124.17	999.1	0	18.7692	49.9739	100				0.499739	0.187692	0	2.00104	1129	5078.2	5144.6	4511.8	4452.6	3801.4	3471.8	3291.2	2912
258644_at	AT3G07810	heterogeneous nuclear ribonucleoprotein, putative / hnRNP, putative	1.60275	0.000359986	0.000145364	0.997618	0.986757	1.04803	0.859477	1.22056	0.945077	1.14612	1.12644	1.60274	0.903058	1.11489	At3g07810	6	393.821	410.282	533.992	506.07	256.9	371.84	392.21	290.712	338.623	610.64	186.94	73.7503	76.8329	100	94.7709				1.05518	0.810723	0.778195	0.947709	1695	2076	2857.5	2127.3	1918.6	1939.2	2563.2	1931.6	1554.6
262723_at	AT1G43630	similar to unknown protein [Arabidopsis thaliana] (TAIR:AT1G18740.1); similar to Protein of unknown function DUF793 [Medicago truncatula] (GB:ABE83157.1); contains InterPro domain Protein of unknown function DUF793; (InterPro:IPR008511)	1.59933	4.48529e-05	5.53553e-05	0.998923	0.993923	1.01991	0.949095	1.01236	1.09803	1.03059	1.10729	1.59933	0.922379	1.07725	At1g43630	2	96.1811	206.359	2038.48	1776.94	44.76	0	53.11	46.2925	0	0	0	4.71828	10.1232	100	87.1701				1.14718	0.116131	0.0541272	0.871701	901	4602	4658.5	4209	4408.5	5465.6	4483.6	5603.4	5187.7
262048_at	AT1G80230	cytochrome c oxidase family protein	1.59876	0.000434785	0.000760323	0.990815	0.951783	1.21486	1.15327	1.17013	1.39318	1.2843	1.41076	1.59876	1.08105	1.07987	At1g80230	25	922.484	899.137	1017.73	460.566	301.16	493.82	555.58	306.685	1082.77	1385.86	450.65	90.6411	88.3471	100	45.2541				2.20974	1.95224	2.00294	0.452541	2259	1504.1	1454.7	1108	1700.8	1508.5	1255.7	1384.5	1906.6
250206_at	AT5G14040	mitochondrial phosphate transporter	1.59388	0.000134083	0.000114861	0.998037	0.989037	0.970917	0.872681	1.25914	0.890483	1.23587	1.70865	1.59388	0.982192	1.10917	At5g14040	6	1272.78	1311.51	1912.11	1961.78	1227.93	1541.16	2003.03	1053.47	2186.04	3823.86	1551.19	64.879	66.853	97.4684	100				0.974684	0.66853	0.64879	1.02597	710	7796.2	7163.4	6480.3	6965.7	9451.4	9647.7	5753.4	7753.8
253924_at	AT4G27110	phytochelatin synthetase-related	1.59179	3.99087e-05	1.64488e-05	0.999603	0.997744	1.02185	1.0566	1.44582	1.11798	1.61462	1.61302	1.59179	0.872726	0.941586	At4g27110	2	70.0558	172.386	1767.15	2123.67	0	0	0	0	0	0	0	3.29881	8.11734	83.2123	100				0.832123	0.0811734	0.0329881	1.20175	524	11961.7	11373.6	12317.2	11811.7	14372.7	15131.2	10938.8	11875.1
260789_s_at	AT1G06290	[AT3G06690, acyl-CoA oxidase family];[AT1G06290, ACX3 (ACYL-COA OXIDASE 3); acyl-CoA oxidase]	1.59037	0.000395968	0.000474885	0.993732	0.966343	1.08281	1.16394	1.17218	0.952091	1.17457	1.48052	1.59037	1.27889	1.07819	At1g06290	5	661.294	874.027	1375.62	807.682	1783.46	697	719.9	527.599	982.831	1587.78	770.96	48.0726	63.5372	100	58.7142				1.70317	1.08214	0.818756	0.587142	1636	1867.2	2503.9	2320.5	2378.1	2995.2	3084.8	2839.2	2099.2
250514_at	AT5G09550	RAB GDP-dissociation inhibitor	1.58924	2.05292e-05	2.36435e-05	0.999465	0.996963	0.992599	1.02848	1.51943	1.11157	1.54347	1.82776	1.58924	0.958387	1.08294	At5g09550	6	1491.68	2579.95	4675.85	3725.24	107.98	86.24	74.51	89.2528	83.6031	98.9735	90.88	31.9019	55.1761	100	79.6697				1.25518	0.69256	0.400427	0.796697	281	21242.6	25966.8	22943.3	25972.5	26778.6	23219.4	15131	21446
257522_at	AT3G08990	yippee family protein	1.58492	1.06365e-05	1.10426e-05	0.999714	0.998373	1.10001	1.19121	0.971289	1.14701	1.09847	1.23717	1.58492	0.810267	1.04582	At3g08990	3	206.811	299.281	1156.92	1261.75	0	128.71	112.8	296.442	139.824	0	510.66	16.3908	23.7195	91.6917	100				0.916917	0.237195	0.163908	1.09061	609	12852.5	12823.8	13052.8	14752.1	9915.3	9712.5	9738.2	13440.6
254627_at	AT4G18395	unknown protein	1.58137	1.34058e-05	2.0269e-05	0.999529	0.997323	1.30988	1.64532	1.21746	0.983153	1.36696	1.72496	1.58137	0.941169	1.10585	At4g18395	2	144.054	352.233	3446.61	3278.91	0	0	0	0	0	0	0	4.17959	10.2197	100	95.1342				1.05115	0.107424	0.0439337	0.951342	232	9793.6	17601.4	11524.6	22885.7	20835.5	13967.2	13582.5	14522.3
262846_at	AT1G14670	endomembrane protein 70, putative	1.57858	0.000479331	0.000519351	0.993259	0.963939	0.863855	1.1095	1.11655	1.17372	1.02846	1.59516	1.57857	1.1772	0.888358	At1g14670	5	721.389	928.17	1431.64	378.711	1316.57	676.91	1317.46	1086.12	929.79	1366.48	723.16	50.3888	64.8324	100	26.4529				3.78031	2.45087	1.90485	0.264529	2318	862	1057.4	1221.7	1243.5	1108	1155.7	1374.4	1005.2
253118_at	AT4G35950	ARAC6/AtROP7/RAC2 (rho-related protein from plants 7); GTP binding	1.57701	9.24879e-05	6.72533e-05	0.998735	0.992884	1.13637	1.11771	1.20428	1.19608	1.37917	1.3131	1.57701	0.916584	0.944255	At4g35950	6	1242.03	1463.42	1951.52	1575.19	584.6	242.81	319.1	288.001	321.111	428.457	237.04	63.6444	74.9892	100	80.7165				1.2389	0.929044	0.788493	0.807165	786	7976.3	7770.4	7445.9	8042.2	7165.8	7504	6791.6	7778.3
264302_at	AT1G78900	VHA-A; ATP binding / hydrogen ion transporting ATP synthase, rotational mechanism	1.57361	0.000376643	0.000373784	0.994842	0.972049	0.989948	1.0239	0.995718	0.979215	0.978024	1.49169	1.57361	0.942895	1.08451	At1g78900	25	1102.84	1488.84	1431.3	594.211	1892.82	2333.83	2832.39	2307.49	2522.87	4030.91	3004.9	74.074	100	96.1356	39.9111				2.40874	2.50557	1.85597	0.415155	2237	1551.9	1501.1	1685.3	1472.4	1459	2052.4	1598.1	1855.1
258344_at	AT3G22650	F-box family protein	1.57277	0.000213896	0.000138188	0.997715	0.987283	1.03992	1.18128	1.30989	0.992512	1.27116	1.24381	1.57277	0.805164	1.144	At3g22650	2	0	154.104	1565.93	1072.49	0	0	0	0	0	0	0	0	9.84102	100	68.4887				1.4601	0.143688	0	0.684887	1096	1903.1	2205.4	2036.4	2630.6	3895.2	3014.2	2075.5	3159.8
258489_at	AT3G02520	GRF7 (General regulatory factor 7); protein phosphorylated amino acid binding	1.57166	0.000218319	0.000266186	0.996091	0.978581	1.00566	0.905343	0.946313	0.945129	1.06212	1.43463	1.57166	1.01923	1.04122	At3g02520	25	892.516	831.214	557.692	274.341	780.85	760.17	930.29	758.683	751.005	854.292	670.43	100	93.1315	62.4854	30.738				2.03284	3.02985	3.2533	0.491923	1953	1880.6	2066.3	1876.4	1676.8	1921.5	2074.4	1869.8	2121.1
246012_at	AT5G10650	zinc finger (C3HC4-type RING finger) family protein	1.56937	0.000125224	8.19616e-05	0.998512	0.991648	1.13363	1.07766	1.23048	1.08539	1.28494	1.65884	1.56937	0.996414	0.898573	At5g10650	2	113.902	186.389	1255.53	1262.02	0	286.72	141.5	320.523	201.182	186.293	217.18	9.02535	14.7691	99.4857	100				0.994857	0.147691	0.0902535	1.00517	989	4292.1	5441.9	5338	3915.4	4184.5	3788.5	3019	4013.9
265056_at	AT1G51980	mitochondrial processing peptidase alpha subunit, putative	1.56845	0.000260922	0.000386501	0.9947	0.97131	0.893188	0.825824	0.773615	0.719503	0.780188	1.79482	1.56845	1.01934	1.09264	At1g51980	5	1417.46	1698.33	1914.89	913.75	1015.21	1316	1467.84	1047.88	2581.7	3608.68	1665.43	74.0231	88.6905	100	47.7181				2.09564	1.85863	1.55126	0.477181	1300	3466.5	3604.6	3380.6	3157.2	2938.6	3570.6	2481.8	3572.1
256261_at	AT3G12160	AtRABA4d (Arabidopsis Rab GTPase homolog A4d); GTP binding	1.56684	0.000205336	0.000139019	0.997704	0.987221	1.11768	1.1103	1.27836	1.01601	1.2327	1.34419	1.56684	0.921955	1.07564	At3g12160	2	106.393	296.44	1275.68	875.242	0	0	0	0	0	0	0	8.34008	23.2377	100	68.6096				1.45752	0.338695	0.121559	0.686096	1105	3099.2	3718.2	3279.6	3492.8	5695.6	5497.6	4329.9	4566.2
261231_at	AT1G20110	zinc finger (FYVE type) family protein	1.56522	0.00019227	0.000171068	0.997278	0.984917	1.20164	0.988759	1.22137	1.07782	1.35958	1.47162	1.56522	0.892779	0.95653	At1g20110	25	477.688	521.731	471.694	419.739	359.19	558.52	585.78	629.676	865.218	1311.69	2308.59	91.5584	100	90.4094	80.4512				1.12378	1.24299	1.13806	0.889854	1634	2885	2652.5	2379.1	2177.4	2602.8	3039.7	2512.8	2466.5
260290_at	AT1G80510	amino acid transporter family protein	1.56453	0.000336598	0.000255557	0.996219	0.979258	1.01244	1.12692	1.00664	0.875024	0.891432	1.09496	1.56453	0.776679	1.01764	At1g80510	3	138.166	157.472	574.287	605.712	245.03	282.4	288.22	257.596	161.733	273.145	380.67	22.8105	25.9979	94.8119	100				0.948119	0.259979	0.228105	1.05472	1739	1348.6	1679.5	1648.8	1721.7	1554.9	1537.3	1188.6	1499.3
258880_at	AT3G06420	ATG8H (AUTOPHAGY 8H); microtubule binding	1.5599	0.000167709	0.000142384	0.997658	0.986974	1.25346	1.32877	0.954803	1.00343	1.21983	1.57895	1.5599	0.904149	0.982209	At3g06420	2	0	186.869	1078.26	1422.99	507.83	243.24	160.81	337.237	979.432	1921.05	363.52	0	13.1321	75.7736	100				0.757736	0.131321	0	1.31972	1370	2234.7	2923.3	2014.6	3453.3	3346.6	2640.3	3371.3	2920.5
245266_at	AT4G17070	similar to Os03g0100300 [Oryza sativa (japonica cultivar-group)] (GB:NP_001048644.1); contains InterPro domain Peptidyl-prolyl cis-trans isomerase, cyclophilin type; (InterPro:IPR002130)	1.55938	0.000564226	0.000619026	0.992225	0.958748	1.05848	1.28255	1.32588	1.22671	1.47159	1.93883	1.55938	1.10444	1.00664	At4g17070	5	122.754	168.38	237.287	109.746	116.75	206.54	219.07	123.171	203.912	519.223	410.23	51.7323	70.9605	100	46.2502				2.16215	1.53427	1.11853	0.462502	1961	1288.2	1484.7	1548.1	1811.8	1051.1	1219.2	931.1	1169.4
247616_at	AT5G60260	unknown protein	1.55904	0.000234569	0.000200456	0.996901	0.982888	1.24808	1.52375	1.21369	0.890722	1.08271	2.57137	1.55904	1.17418	0.908781	At5g60260	-	0	0	0	0	0	0	0	0	0	0	0												1041	2125.4	2601.7	2196.2	3575	1718.7	2173	1418	1438.1
250571_at	AT5G08200	peptidoglycan-binding LysM domain-containing protein	1.55757	0.000206478	0.000238661	0.996425	0.98035	0.972287	1.02497	1.52214	1.3582	1.60494	1.54319	1.55757	0.811914	1.05293	At5g08200	2	88.9909	110.819	555.736	567.714	55.1	107.18	93.12	80.4107	202.719	248.053	129.8	15.6753	19.5201	97.89	100				0.9789	0.195201	0.156753	1.02155	1526	1513.4	1928.3	1690.6	1937.6	1640.2	1832.4	1500.5	1598.1
263165_at	AT1G03060	WD-40 repeat family protein / beige-related	1.55608	0.00019861	0.000232524	0.9965	0.98075	1.04676	1.04037	1.04563	0.99632	1.11196	1.16785	1.55608	1.06878	1.1258	At1g03060	1	101.267	0	327.57	575.845	114.59	132.53	188.11	265.61	216.992	364.267	228.08	17.5859	0	56.8851	100				0.568851	0	0.175859	1.75793	1531	2622.6	2409.7	2507.7	2493.9	3179.1	3043	2883.1	3045.6
252011_at	AT3G52720	carbonic anhydrase family protein	1.55544	0.000562749	0.000386455	0.9947	0.971313	1.33902	1.08781	0.902143	1.03752	1.16451	1.28705	1.55544	1.2007	1.08282	At3g52720	2	0	0	703.582	609.443	345.17	1195.52	836.3	320.466	0	0	0	0	0	100	86.62				1.15447	0	0	0.8662	1682	3027.7	3754.7	2718	2792	1970.6	2126.3	2097.9	2613.8
247865_at	AT5G57815	cytochrome c oxidase subunit 6b, putative	1.55508	0.000198902	0.000441316	0.994095	0.968198	1.21966	1.44756	1.05599	1.17276	1.25535	1.15382	1.55508	0.741449	0.827837	At5g57815	6	847.34	957.139	1632.94	1021.4	726.68	962.26	618.58	950.084	530.165	383.437	455.5	51.8904	58.6145	100	62.5497				1.59873	0.937086	0.829587	0.625497	1970	1591.5	1988.8	1986.9	2262.4	1964.4	2267.8	2560.7	2139.5
246609_at	AT5G35390	leucine-rich repeat transmembrane protein kinase, putative	1.55021	0.000103791	0.000135787	0.997748	0.98746	0.949963	0.743847	1.32847	1.04863	1.52435	1.47724	1.55021	1.03998	0.902757	At5g35390	1	46.059	59.9282	253.603	505.054	59.1	46.12	42.37	45.1588	39.5538	0	41.9	9.11961	11.8657	50.2131	100				0.502131	0.118657	0.0911961	1.99151	1071	6526.3	5692.7	5876.2	3691.6	8355.6	8295.3	6226.9	6916.5
265910_at	AT2G25610	H+-transporting two-sector ATPase, C subunit family protein	1.54945	0.000985527	0.000693509	0.991475	0.955025	0.959196	1.00823	1.06644	1.01335	1.15624	1.49913	1.54945	0.821472	1.03268	At2g25610	6	606.628	680.335	932.721	789.231	878.84	1043.98	896.57	706.642	775.313	1061.24	283.96	65.0386	72.9409	100	84.6161				1.18181	0.862021	0.768631	0.846161	1117	4140	4376.7	4213.8	4738.3	3696	4257.4	3868.8	3688.7
264914_at	AT1G60780	clathrin adaptor complexes medium subunit family protein	1.54913	0.000161759	8.59487e-05	0.998453	0.991321	0.928165	1.00275	1.08979	0.990452	1.30715	1.36079	1.54913	0.874587	1.1042	At1g60780	6	818.499	847.272	1161.28	1103.19	1086.19	468.4	816.99	729.284	813.033	1210.83	669.38	70.4825	72.9602	100	94.9977				1.05266	0.76802	0.741939	0.949977	1023	4480.5	5283.7	5007.6	5541.2	4882.8	4899.3	4212.3	4678.1
262047_at	AT1G80160	lactoylglutathione lyase family protein / glyoxalase I family protein	1.54861	0.000175337	0.000200449	0.996901	0.982888	0.943403	0.950706	1.04535	0.947939	1.18269	1.16319	1.54861	1.07859	1.2352	At1g80160	6	426.849	492.687	714.279	731.673	0	106.59	0	74.2639	39.4297	0	0	58.3388	67.337	97.6227	100				0.976227	0.67337	0.583388	1.02435	1398	3061.3	2894.5	2838.7	3163.2	1958.1	2856.9	2447	1919.3
256213_at	AT1G50990	protein kinase-related	1.54694	0.00011185	8.42716e-05	0.998478	0.991458	0.905771	0.971747	1.18348	1.03457	1.17805	1.57932	1.54694	1.04951	1.09174	At1g50990	3	233.109	226.62	987.048	1096.06	125.49	102.68	101.51	111.956	74.3274	100.209	112.38	21.2679	20.6759	90.0541	100				0.900541	0.206759	0.212679	1.11044	1057	3913.1	4092.1	4101.2	4487.1	3951.4	3535.5	3187.5	3357.4
263241_at	AT2G16500	ADC1 (ARGININE DECARBOXYLASE 1)	1.54395	0.000160274	7.89782e-05	0.998557	0.991895	1.12221	1.01043	1.3475	1.09933	1.55805	1.14994	1.54395	0.974114	1.09235	At2g16500	3	765.7	775.953	1704.88	2048.26	818.82	1166.37	1139.05	706.484	1396.79	1368.46	458.12	37.383	37.8836	83.2355	100				0.832355	0.378836	0.37383	1.20141	408	20931.9	17431.6	17786.1	16755.9	22420.8	25046.9	18173.2	20552.3
256182_at	AT1G51740	SYP81 (syntaxin 81)	1.54155	0.000432461	0.000326977	0.995376	0.974823	1.07291	1.12013	1.16947	1.37483	1.21089	1.44752	1.54155	0.955596	1.10135	At1g51740	3	231.884	232.636	633.112	635.587	125.97	79.7	103.4	131.466	152.169	138.143	245.72	36.4835	36.6018	99.6107	100				0.996107	0.366018	0.364835	1.00391	2179	1020	997.5	974.2	1132.1	1556.2	1487.7	1589.8	1988.6
259460_at	AT1G44000	similar to unknown protein [Arabidopsis thaliana] (TAIR:AT4G22920.1); similar to senescence-inducible chloroplast stay-green protein 2 [Glycine max] (GB:AAW82960.1)	1.54103	0.000578443	0.00047178	0.993765	0.966513	1.03352	0.971146	1.22189	0.968527	1.2205	1.39175	1.54103	0.827856	0.995119	At1g44000	3	276.179	339.945	1176.52	1427.64	927.55	911.97	879.61	204.92	108.678	227.34	101.74	19.3451	23.8116	82.4098	100				0.824098	0.238116	0.193451	1.21345	783	6914	7807.6	7449	6384.1	9663.4	8424.2	8043.9	6293.2
256020_at	AT1G58290	HEMA1; glutamyl-tRNA reductase	1.5297	0.000558051	0.000536453	0.993078	0.96303	0.931763	0.874241	1.1694	0.897338	1.01506	1.29468	1.5297	0.904569	1.07019	At1g58290	3	48.6942	75.3461	127.92	245.114	689.31	955.36	1025.74	270.165	172.274	205.274	65.76	19.8659	30.7392	52.188	100				0.52188	0.307392	0.198659	1.91615	1347	3977	3370.6	3454.2	3439.8	4834.4	4674.6	3710.5	3586.2
262597_at	AT1G15470	transducin family protein / WD-40 repeat family protein	1.52967	0.000156008	0.000114595	0.99804	0.989057	1.06832	1.21652	1.06012	1.11814	1.02855	1.29012	1.52967	1.13555	1.01665	At1g15470	3	604.971	654.321	1448.07	1557.12	118.28	190.44	161.58	109.513	343.368	439.008	243.17	38.8518	42.0211	92.9961	100				0.929961	0.420211	0.388518	1.07531	550	11241.9	10717	12192.9	12812.2	12118.6	11574.8	10985.4	14004.7
251422_at	AT3G60540	sec61beta family protein	1.52902	0.000373335	0.000352582	0.995082	0.973294	1.28225	1.38196	1.07296	1.14806	1.15635	0.854631	1.52902	0.657366	0.865229	At3g60540	6	820.524	1013.49	1886.52	1555.68	149.06	181.87	250.15	79.9679	218.337	314.351	1052.77	43.4942	53.7231	100	82.4632				1.21266	0.65148	0.527438	0.824632	2208	1383.8	1537.8	1557.5	1591.3	1084.9	1023.9	778.4	1478
262493_at	AT1G21660	heat shock protein binding	1.52284	0.000635855	0.00050949	0.993363	0.964468	0.954529	1.0578	1.11718	1.02148	1.21757	1.18061	1.52284	1.09374	0.906541	At1g21660	2	0	169.925	811.988	762.962	339.35	217.87	350.81	290.488	476.914	987.556	278.01	0	20.9271	100	93.9622				1.06426	0.222718	0	0.939622	1179	2602.4	2731.7	2841.1	3070.1	3504	3028.4	2638.8	3334
251711_at	AT3G56960	phosphatidylinositol-4-phosphate 5-kinase family protein	1.5225	0.000231948	0.000238269	0.99643	0.980375	1.03267	1.03461	1.28145	1.04118	1.23609	1.24721	1.5225	1.16067	1.10413	At3g56960	2	65.6646	180.162	1496.4	1281.12	0	0	0	63.3783	44.9445	49.2176	81.06	4.38816	12.0397	100	85.6135				1.16804	0.140628	0.0512555	0.856135	706	7175.6	7732.1	7258.7	7677	8311.4	6548.2	5753.7	6319.7
248512_at	AT5G50460	protein transport protein SEC61 gamma subunit, putative	1.52007	0.000729644	0.000463984	0.993849	0.966942	1.2003	1.17668	0.972778	0.835115	0.957426	1.57814	1.52007	1.1649	1.1041	At5g50460	6	2359.71	2265.89	2637.45	2506.34	2065.38	1378.23	1978.58	1092.62	1860.61	2133.79	2061.47	89.4695	85.9125	100	95.0293				1.05231	0.904063	0.941494	0.950293	737	6689.1	9104.1	7019	8463.4	7186.7	7178.6	6113.1	6219.3
260518_at	AT1G51410	cinnamyl-alcohol dehydrogenase, putative (CAD)	1.51185	0.000964554	0.000541308	0.993028	0.962774	1.06768	1.08101	1.02608	0.908483	0.952413	1.3227	1.51186	1.0992	1.11668	At1g51410	2	63.507	417.563	1608.1	1152.85	0	0	0	0	0	0	0	3.94921	25.9663	100	71.6902				1.39489	0.362202	0.0550872	0.716902	778	5835.3	6599.6	5378.2	7212	5604.1	5282.6	4349.6	5289.4
251855_at	AT3G54690	sugar isomerase (SIS) domain-containing protein / CBS domain-containing protein	1.51106	0.000535849	0.000281381	0.99591	0.977623	1.08493	1.10378	1.09098	1.07102	1.14428	1.60952	1.51106	1.16933	1.036	At3g54690	1	210.2	369.01	2007.61	3382.76	572.81	506.68	691.79	597.716	317.769	322.637	489.49	6.21385	10.9085	59.348	100				0.59348	0.109085	0.0621385	1.68498	308	20197.5	25550.2	21693	24849.5	22598	22779.9	18866.7	25681
250427_at	AT5G10500	kinase interacting family protein	1.50544	0.000415393	0.000305215	0.995629	0.976147	1.07681	1.00386	0.976523	0.898277	0.97358	1.47876	1.50544	1.08368	1.06552	At5g10500	2	0	0	609.96	525.199	0	0	0	0	0	0	0	0	0	100	86.104				1.16139	0	0	0.86104	1021	5050.8	4858.2	4314	4923.7	5060.9	5059.2	5411.8	3897.4
245906_at	AT5G11070	similar to unknown protein [Arabidopsis thaliana] (TAIR:AT5G35090.1)	1.50426	0.000846898	0.000758593	0.990832	0.951866	1.3159	1.20214	0.889818	0.925965	1.13678	0.865198	1.50426	0.891033	1.10641	At5g11070	6	334.432	454.612	812.854	687.522	324.87	491.25	476.23	1984.13	325.216	228.124	0	41.143	55.9279	100	84.5813				1.18229	0.661233	0.486431	0.845813	1397	3594.9	3243.2	2804.6	3442.3	3427.5	4336.7	4950.6	3129
249701_at	AT5G35460	similar to conserved hypothetical protein [Entamoeba histolytica HM-1:IMSS] (GB:XP_652190.1); similar to Os01g0585100 [Oryza sativa (japonica cultivar-group)] (GB:NP_001043423.1)	1.50407	0.000278166	0.000308661	0.995588	0.975935	1.07091	1.13088	1.1597	0.885405	1.22212	1.53213	1.50407	0.882406	1.01683	At5g35460	6	369.217	408.851	708.768	534.542	379.8	846.94	500.21	752.673	602.696	1111.74	636.69	52.0929	57.6848	100	75.4185				1.32594	0.764863	0.690717	0.754185	1454	1939.3	2399.7	2046.4	2535.6	2256.3	1682.4	1587.5	1419.6
258706_at	AT3G09570	similar to unknown protein [Arabidopsis thaliana] (TAIR:AT5G18520.1); similar to Os01g0836800 [Oryza sativa (japonica cultivar-group)] (GB:NP_001044733.1); similar to Os05g0462500 [Oryza sativa (japonica cultivar-group)] (GB:NP_001055767.1); similar to un	1.49995	0.000544845	0.000508841	0.99337	0.964502	0.976151	0.998789	1.04834	0.9786	1.30861	1.34243	1.49995	1.05627	1.05731	At3g09570	6	557.344	611.273	755.6	674.867	360.83	568.77	480.49	377.353	759.044	918.936	525.62	73.7618	80.899	100	89.3154				1.11963	0.905768	0.825858	0.893154	1035	4076	4711.9	4524.6	4467.1	3692.9	3155.7	3397.8	2995.2
266923_at	AT2G45980	similar to unknown protein [Arabidopsis thaliana] (TAIR:AT4G00355.2); similar to conserved hypothetical protein [Medicago truncatula] (GB:ABE80179.1)	1.49605	0.00140042	0.000689481	0.991515	0.955223	0.955576	0.869693	0.922003	1.08805	0.953348	1.35913	1.49605	1.03557	1.00198	At2g45980	6	423.664	415.255	520.221	469.092	709.03	1082.07	780.52	1152.92	771.973	758.305	1446.19	81.4392	79.8226	100	90.1717				1.109	0.885229	0.903157	0.901717	1851	1778.5	2151.4	1849.7	1727	2242.2	2425.9	2791.2	2717.6
259701_at	AT1G77770	similar to unknown protein [Arabidopsis thaliana] (TAIR:AT4G08460.2); similar to Pm27 [Prunus mume] (GB:BAE48661.1); contains InterPro domain Protein of unknown function DUF1644; (InterPro:IPR012866)	1.48873	0.000455924	0.000319773	0.995459	0.975259	0.921121	0.880325	1.20496	1.00813	1.36231	1.52593	1.48873	0.967809	0.979631	At1g77770	2	0	88.7443	450.433	367.387	261.26	337.76	447.89	289.493	198.12	343.616	274.39	0	19.702	100	81.563				1.22605	0.241555	0	0.81563	1720	2360	2189.6	2190.4	2157.7	1611.9	1635.7	1318.4	1398.7
262514_at	AT1G34190	ANAC017 (Arabidopsis NAC domain containing protein 17); transcription factor	1.48617	0.000751393	0.000574835	0.992679	0.961018	0.892495	1.01408	1.0782	1.01271	1.13898	1.40175	1.48617	1.06905	1.17348	At1g34190	6	568.693	516.788	698.757	595.351	497.39	519.69	427.06	556.186	636.455	587.496	881.83	81.3864	73.9581	100	85.2015				1.17369	0.868038	0.955223	0.852015	1675	2272.1	2264.9	2706	2449.1	3102.9	3302.9	2816.7	3200
246622_at	AT5G36250	protein phosphatase 2C, putative / PP2C, putative	1.48374	0.000710013	0.000465105	0.993837	0.96688	1.03397	0.967631	1.39903	0.980549	1.52671	1.73563	1.48374	0.905632	1.01584	At5g36250	6	351.288	371.17	605.163	563.173	352.69	541.82	434.65	346.458	173.498	170.689	217.22	58.0485	61.3339	100	93.0615				1.07456	0.659069	0.623765	0.930615	1064	2862.5	3848.7	2752.6	3528	3783.6	3020.7	2232.3	2536.7
264112_at	AT2G13680	CALS5 (CALLOSE SYNTHASE 5); 1,3-beta-glucan synthase	1.48071	0.000100014	9.23722e-05	0.998358	0.990801	1.01418	0.99594	1.07908	1.0967	1.27224	1.2823	1.48071	0.927001	1.03857																									576	12066.5	10962.6	10885.1	11729.8	13553	15162.5	13510.1	15674.5
255723_at	AT3G29575	similar to unknown protein [Arabidopsis thaliana] (TAIR:AT1G13740.1); similar to Os07g0602900 [Oryza sativa (japonica cultivar-group)] (GB:NP_001060209.1); similar to expressed protein [Oryza sativa (japonica cultivar-group)] (GB:ABF94628.1); similar to O	1.47685	0.000735359	0.000480067	0.993676	0.96606	0.955177	1.03925	1.36009	1.29293	1.52199	1.32746	1.47685	0.919947	1.17234	At3g29575	2	241.68	0	1027.19	1112.16	0	0	0	0	423.836	360.702	0	21.7306	0	92.36	100				0.9236	0	0.217306	1.08272	972	4448.3	4463.6	4689.6	5006.7	4247.6	4241.7	3722.8	4347.3
258680_at	AT3G08580	AAC1 (ADP/ATP CARRIER 1); ATP:ADP antiporter/ binding	1.47558	8.79334e-06	1.35296e-05	0.999662	0.998078	1.04994	1.15026	1.21337	1.05515	1.38937	1.68053	1.47558	0.945801	1.01869	At3g08580	3	3376.63	3692.26	6152.48	6649.31	4744.17	3798.08	4481.34	4298.65	5885.23	6372.69	4426.95	50.7816	55.5285	92.528	100				0.92528	0.555285	0.507816	1.08075	157	42157	54936.3	50010.5	56359.4	36929.2	41283.2	35291	32723
246431_at	AT5G17480	polcalcin, putative / calcium-binding pollen allergen, putative	1.46993	0.00042012	0.000299047	0.995701	0.976526	1.16642	1.33347	1.05198	1.11147	1.03658	2.69668	1.46993	1.35282	1.08376	At5g17480	6	1112.62	1883.88	3580.51	2626.87	0	0	0	0	0	0	0	31.0744	52.6146	100	73.3657				1.36303	0.717156	0.423555	0.733657	503	8238.8	15063	10563.1	16075.8	9598.8	8510.9	8225.4	10908.4
261178_at	AT1G04760	ATVAMP726 (VESICLE-ASSOCIATED MEMBRANE PROTEIN)	1.46697	0.000604622	0.00042609	0.994261	0.969052	0.9378	0.946626	1.11434	0.88252	1.13525	1.33972	1.46697	0.859207	0.971925	At1g04760	6	418.154	351.857	1136.83	832.914	54.51	49.52	39.57	0	68.1286	49.6558	37.18	36.7826	30.9508	100	73.2667				1.36488	0.422441	0.502037	0.732667	1140	2100.9	2606.2	2034.9	2716.5	2040.7	1797.1	1188.1	1851.3
253374_at	AT4G33140	similar to tac7077 [Zea mays] (GB:AAV64220.1); contains domain no description (G3D.3.40.50.1000); contains domain HAD-like (SSF56784)	1.456	0.00104693	0.000770699	0.990714	0.951287	1.03023	1.15535	1.16216	1.04631	1.20257	1.24244	1.456	0.761678	0.873794	At4g33140	6	515.931	549.102	863.129	886.953	162.54	149.58	119.88	283.647	191.532	186.34	176.1	58.1688	61.9088	97.3138	100				0.973138	0.619088	0.581688	1.0276	1001	4119.2	4247.4	3688.3	5694.4	5435.8	4166.4	4384.3	4260.7
257477_at	AT1G10660	similar to unknown protein [Arabidopsis thaliana] (TAIR:AT5G62960.1); similar to hypothetical protein MtrDRAFT_AC124952g40v1 [Medicago truncatula] (GB:ABE93571.1)	1.45482	0.000109592	0.000100546	0.99824	0.990151	1.1122	1.05769	1.29231	1.02606	1.20421	1.65965	1.45482	0.952744	0.946595	At1g10660	1	44.2744	118.304	1481.77	4107.84	579.03	333.57	266.65	458.437	175.662	0	421.23	1.0778	2.87996	36.0718	100				0.360718	0.0287996	0.010778	2.77225	381	26453.9	27055	24825.4	26061.1	22394.8	25817.3	19091.7	19187.3
254950_at	AT4G10810	similar to Os10g0502100 [Oryza sativa (japonica cultivar-group)] (GB:NP_001064990.1); similar to Os02g0826400 [Oryza sativa (japonica cultivar-group)] (GB:NP_001048586.1)	1.44531	0.000493143	0.000620295	0.992212	0.958684	0.924179	0.906688	1.05038	0.953513	1.08525	1.23927	1.44531	1.01242	0.96835	At4g10810	3	395.04	402.851	955.293	1318.47	670.08	647.28	635.95	700.574	506.896	795.187	387.75	29.9619	30.5543	72.4544	100				0.724544	0.305543	0.299619	1.38018	872	4214.7	4101.8	3910.2	4248.9	3296.3	3665.2	3256.5	3063
245152_at	AT2G47490	mitochondrial substrate carrier family protein	1.43714	0.000106048	0.000100074	0.998247	0.990188	0.923111	0.914556	1.11106	0.866284	1.09193	1.19333	1.43714	1.06317	0.982058	At2g47490	2	0	0	1119.99	1622.23	0	340.6	360.94	279.325	509.685	569.741	0	0	0	69.0402	100				0.690402	0	0	1.44843	588	11035.5	10439.1	9700.3	11575.3	9257.3	8831.6	6970.2	7133.6
264558_at	AT1G09600	protein kinase family protein	1.43188	0.00060029	0.000422863	0.994297	0.969234	1.06727	1.0174	1.26013	1.00117	1.19747	1.30381	1.43188	0.954368	1.08621	At1g09600	2	37.8627	74.113	696.091	744.746	9.78	0	3.74	7.29722	15.5318	4.28156	0	5.08398	9.95144	93.4669	100				0.934669	0.0995144	0.0508398	1.0699	758	7208.4	6777.5	6751.7	6580.7	9430.6	10339.8	7497	8210.5
247847_at	AT5G58110	similar to Os02g0139100 [Oryza sativa (japonica cultivar-group)] (GB:NP_001045842.1); similar to unnamed protein product [Ostreococcus tauri] (GB:CAL55062.1); similar to Os06g0703800 [Oryza sativa (japonica cultivar-group)] (GB:NP_001058502.1); contains d	1.43133	0.000656305	0.000720711	0.991205	0.953694	1.08136	1.0415	1.08227	1.23039	1.10467	1.639	1.43133	0.986661	0.869548	At5g58110	6	906.015	951.137	1263.42	1316.9	1472.23	764.63	399.25	839.9	997.692	496.351	1463.27	68.7991	72.2255	95.9389	100				0.959389	0.722255	0.687991	1.04233	848	8610.2	8108.5	8631	7471.5	7133.2	8495	8495.9	9271.2
246971_at	AT5G24940	protein phosphatase 2C, putative / PP2C, putative	1.42947	0.0010575	0.000812522	0.990308	0.94931	1.01301	0.968785	1.41342	1.13977	1.25471	1.35204	1.42947	0.983726	0.994102	At5g24940	2	0	0	893.521	910.379	0	0	0	0	43.2939	0	0	0	0	98.1482	100				0.981482	0	0	1.01887	665	7426.3	7615.3	6959.2	7425.7	10152	10039.1	7407.3	8874.7
253523_at	AT4G31340	myosin heavy chain-related	1.42657	0.000289407	0.000177755	0.997191	0.984448	1.09455	1.01228	1.17935	1.02151	1.112	1.62584	1.42657	1.1763	0.925842	At4g31340	3	485.533	542.101	1298.44	2055.34	498.45	320.51	574.24	510.146	911.876	1624.15	668.23	23.623	26.3753	63.174	100				0.63174	0.263753	0.23623	1.58293	525	11156.3	12887.4	12509.3	9727.2	10535.5	10301.8	7757.8	10290.8
258690_at	AT3G07960	phosphatidylinositol-4-phosphate 5-kinase family protein	1.41985	0.00106464	0.000707604	0.991335	0.954333	1.06884	0.895156	1.29112	1.05069	1.25143	1.22737	1.41985	1.0775	1.03918	At3g07960	3	309.243	348.969	1469.55	1608.57	0	0	0	0	205.725	316.045	0	19.2248	21.6944	91.3578	100				0.913578	0.216944	0.192248	1.0946	771	8122	7280	6753.4	6145.8	9021.1	8485.2	7056.2	7190.1
253009_at	AT4G37930	SHM1 (SERINE HYDROXYMETHYLTRANSFERASE 1); glycine hydroxymethyltransferase	1.3984	0.000215423	0.000188963	0.997047	0.983672	1.10894	1.08617	1.09282	1.09142	1.25248	1.35893	1.3984	0.891265	0.998408	At4g37930	1	385.572	450.464	1107.68	2000.85	3131.76	4509.09	4524.7	4849.56	398.642	424.572	0	19.2704	22.5137	55.3609	100				0.553609	0.225137	0.192704	1.80633	598	10796.5	12474.1	10135.9	12656.9	9126.6	9494.1	10409.3	8187.5
246119_at	AT5G20350	TIP1 (TIP GROWTH DEFECTIVE 1)	1.39392	0.000976404	0.000701505	0.991395	0.954632	1.00685	0.991228	1.04993	1.01152	1.10594	0.93752	1.39392	1.11773	1.10665	At5g20350	3	584.903	511.146	673.787	1113.49	371.11	627.99	775.26	891.787	612.864	859.581	1018.26	52.5286	45.9046	60.511	100				0.60511	0.459046	0.525286	1.65259	1158	6199.9	6036.3	6199.5	5846.8	8095.7	8635.7	8908.1	7211.2
259538_at	AT1G12310	calmodulin, putative	1.38827	0.000830908	0.000526751	0.993181	0.963545	1.01985	0.940101	1.04385	1.06423	1.26223	1.22131	1.38827	0.97505	0.975945	At1g12310	3	805.163	965.107	1888.71	2472.18	1161.35	584.2	928.05	1013.33	1445.08	1550.19	635.3	32.5689	39.0387	76.3988	100				0.763988	0.390387	0.325689	1.30892	440	14034.1	13555.2	11365.3	14066.5	17253.5	18887.5	18747.4	18099.3
261108_at	AT1G62960	ACS10 (ACC SYNTHASE 10); 1-aminocyclopropane-1-carboxylate synthase	1.37985	0.000555942	0.000714841	0.991263	0.95398	0.981831	1.04518	1.40321	1.12842	1.52485	1.26638	1.37985	0.815844	0.91366	At1g62960	6	592.861	462.154	1045.52	887.101	349.75	569.15	588.47	302.975	274.587	194.724	104.21	56.705	44.2034	100	84.848				1.17858	0.520972	0.668313	0.84848	1003	5230.4	4750.5	5169.5	5455.4	4892.7	4469.5	3491.6	4037.2
259420_at	AT1G13900	calcineurin-like phosphoesterase family protein	1.36465	0.000662098	0.000633836	0.992074	0.957998	0.958947	1.08826	1.09046	0.997034	1.11509	1.46923	1.36465	1.03886	0.895487	At1g13900	25	810.043	809.36	914.627	703.259	660.37	564.67	589.9	612.376	593.688	531.975	365.53	88.5654	88.4907	100	76.8902				1.30056	1.15087	1.15184	0.768902	584	8571.5	9797.8	10191.4	10654.9	8601	8091	7403.5	7858.4
263838_at	AT2G36880	MAT3 (METHIONINE ADENOSYLTRANSFERASE 3); methionine adenosyltransferase	1.27683	0.000583906	0.000630361	0.99211	0.958174	1.12387	1.03377	1.68258	1.0639	1.65281	1.99032	1.27683	1.1109	0.982313	At2g36880	3	1324.35	1553.35	3898.05	5129.89	1686.85	1701.13	3061.6	5946.48	4502.3	6694.5	1114.79	25.8164	30.2803	75.9872	100				0.759872	0.302803	0.258164	1.31601	127	41934.7	56781.2	40515.8	50286.2	35629.5	32344.8	17021.9	25958.4
256581_at	AT3G28830	similar to unknown protein [Arabidopsis thaliana] (TAIR:AT3G28790.1); similar to PREDICTED: hypothetical protein [Rattus norve (GB:XP_001078830.1); contains InterPro domain Protein of unknown function DUF1216; (InterPro:IPR009605)	-1.2492	0.000435492	0.000479271	0.993685	0.966103	1.13052	1.03032	1.21955	1.26952	1.109	1.04612	0.800511	0.991886	0.892562	At3g28830	6	2920.77	5357.74	8851.25	7206.56	0	0	0	0	0	0	0	32.9984	60.5309	100	81.4185				1.22822	0.743454	0.405294	0.814185	18	95451.5	117461	103007	91034.5	80564.8	76713.5	76280.9	87442.8
256955_at	AT3G13390	SKS11 (SKU5 Similar 11); copper ion binding / oxidoreductase	-1.25169	0.000524944	0.000417295	0.994358	0.969549	1.00678	0.863851	1.05215	1.07183	0.916188	0.821882	0.798919	1.01862	0.989238	At3g13390	2	131.688	896.899	5562.63	3552.41	0	0	0	0	0	0	0	2.36736	16.1237	100	63.8621				1.56587	0.252476	0.0370699	0.638621	24	111455	113719	104614	88592.7	120521	124224	118848	130475
258092_at	AT3G14595	similar to unknown protein [Arabidopsis thaliana] (TAIR:AT1G17080.1); similar to Os01g0667100 [Oryza sativa (japonica cultivar-group)] (GB:NP_001043806.1); similar to Os05g0564800 [Oryza sativa (japonica cultivar-group)] (GB:NP_001056334.1); similar to Os	-1.26226	0.000675082	0.000574644	0.992681	0.961028	1.08572	0.969334	1.08529	1.06173	1.052	0.687234	0.79223	0.970394	1.0386	At3g14595	3	826.482	1075.98	4516.95	6410.24	592.54	716.94	1256.38	2366.4	603.623	1030.05	484.7	12.8932	16.7854	70.4646	100				0.704646	0.167854	0.128932	1.41915	69	85655.8	89622.5	80397	76091.4	92268.5	93133.9	89027.4	92350.1
251250_at	AT3G62180	invertase/pectin methylesterase inhibitor family protein	-1.26321	0.000817134	0.000592996	0.992491	0.96008	1.04591	0.935065	0.974153	1.01093	0.907727	0.73484	0.791631	0.951229	0.963542	At3g62180	3	787.253	1330.56	5431.14	8188.3	0	0	0	0	0	0	0	9.61437	16.2495	66.328	100				0.66328	0.162495	0.0961437	1.50766	84	84188	86519.2	80734.3	71881.7	89300.4	83797.1	84861.6	94771.1
259189_at	AT3G01700	AGP11 (ARABINOGALACTAN PROTEIN 11)	-1.26558	0.00090852	0.00062129	0.992202	0.958633	1.01823	0.94653	1.06815	1.06852	1.01535	0.781831	0.790149	0.998271	0.947755	At3g01700	2	165.019	665.684	6490.23	8152.2	0	0	0	0	0	0	0	2.02423	8.1657	79.6132	100				0.796132	0.081657	0.0202423	1.25607	35	101829	109896	104850	91965.2	101336	108156	98772	110792
266764_at	AT2G47050	invertase/pectin methylesterase inhibitor family protein	-1.28852	0.000520265	0.000261893	0.996143	0.978854	1.01235	0.90045	1.09117	1.13862	0.97234	0.774228	0.776083	1.01361	0.968885	At2g47050	3	1209.67	3360.16	6396.75	7010.94	0	0	0	0	0	0	0	17.254	47.9273	91.2395	100				0.912395	0.479273	0.17254	1.09602	39	110228	115288	105512	95075.7	125774	119456	117952	137943
250606_s_at	AT5G07410	[AT1G69940, ATPPME1; pectinesterase];[AT5G07410, pectinesterase family protein]	-1.30491	0.00034907	0.000207866	0.996807	0.982387	1.03446	0.89181	1.12822	1.14715	1.09788	0.725589	0.766334	0.887423	0.975067	At5g07410	3	1456.19	3333.15	7223.44	7248.23	0	0	0	0	0	0	0	20.0904	45.9857	99.6581	100				0.996581	0.459857	0.200904	1.00343	33	101780	103976	97303.5	80078.7	103192	94229	95028.9	105703
251228_at	AT3G62710	glycosyl hydrolase family 3 protein	-1.3085	0.00107784	0.000645055	0.991961	0.957433	1.06042	0.997242	1.18586	1.19304	1.10063	0.714785	0.764236	0.991466	0.906416	At3g62710	1	162.431	427.56	4830.12	8344.52	0	0	0	69.6486	0	0	0	1.94656	5.12384	57.8837	100				0.578837	0.0512384	0.0194656	1.7276	55	99340.2	96108.7	95032	88772.8	95542.3	103065	103068	96740.9
258753_at	AT3G09530	ATEXO70H3 (exocyst subunit EXO70 family protein H3); protein binding	-1.30893	0.0009126	0.000615993	0.992256	0.958903	1.05718	1.00432	1.22524	1.16642	1.24177	0.821888	0.763982	1.08665	0.982527	At3g09530	1	0	149.114	1819.06	4784.26	0	0	0	0	0	0	0	0	3.11677	38.0217	100				0.380217	0.0311677	0	2.63008	132	66525.3	71103.8	71312.6	59434.6	58637.8	69253.6	58688.9	63062.4
259269_at	AT3G01270	pectate lyase family protein	-1.31235	0.000305467	0.000270672	0.996037	0.978297	1.01355	0.880145	1.06678	1.0685	0.926938	0.75101	0.76199	0.972741	0.962611	At3g01270	2	665.604	1994.53	7387.02	8911.25	0	72.24	0	107.633	86.8765	101.496	0	7.46925	22.3822	82.8954	100				0.828954	0.223822	0.0746925	1.20634	12	126706	132720	119663	105617	131767	131755	124301	139646
245946_at	AT5G19580	glyoxal oxidase-related	-1.32041	0.000354147	0.000229914	0.996532	0.980922	0.988405	0.873223	1.06391	1.01216	0.952217	0.745046	0.757338	1.01602	0.989353	At5g19580	3	705.937	2767.08	7431.78	7464.34	0	0	0	0	0	0	0	9.45747	37.0707	99.5639	100				0.995639	0.370707	0.0945747	1.00438	19	118243	122061	113802	98499.1	136576	131114	123279	131390
262760_at	AT1G10770	invertase/pectin methylesterase inhibitor family protein	-1.32132	0.000155708	0.00016227	0.997393	0.985539	1.02082	0.923666	1.09449	1.10611	1.03327	0.73878	0.756819	0.963867	0.936367	At1g10770	2	553.993	1063.96	7786.43	9298.88	0	0	0	0	0	0	0	5.95763	11.4418	83.7351	100				0.837351	0.114418	0.0595763	1.19424	13	127991	139271	129867	111960	157409	149447	143485	166628
265007_s_at	AT1G61566	[AT1G61563, RALFL8 (RALF-LIKE 8)];[AT1G61566, RALFL9 (RALF-LIKE 9)]	-1.32245	0.000456115	0.000549512	0.992942	0.962341	1.04972	0.900057	1.1431	1.19374	1.08322	0.790132	0.756174	0.995459	0.978514	At1g61566	3	1423.04	4191.2	9122.58	10691.8	0	0	0	56.9811	0	0	50.81	13.3096	39.2002	85.3231	100				0.853231	0.392002	0.133096	1.17201	10	135742	141156	121751	115668	149658	145890	147949	160690
251252_at	AT3G62230	F-box family protein	-1.32248	0.000385904	0.0002028	0.996871	0.982729	1.01386	0.902373	1.02472	1.05144	1.0356	0.743636	0.756155	0.912954	0.842358	At3g62230	2	310.52	497.661	4278.57	6238.08	0	0	0	0	0	0	0	4.97781	7.97779	68.5879	100				0.685879	0.0797779	0.0497781	1.45798	34	106755	110519	104010	89370.8	105028	94551	97162.5	107622
262122_at	AT1G02790	PGA4 (POLYGALACTURONASE 4); polygalacturonase	-1.3229	0.00022196	0.000151677	0.997534	0.986298	1.02556	0.9187	1.06513	1.07576	0.874389	0.73821	0.755918	0.998478	1.00671	At1g02790	3	4125.98	6146.83	8002.9	8676.61	0	0	0	0	0	0	0	47.553	70.8437	92.2353	100				0.922353	0.708437	0.47553	1.08418	21	109970	118896	113385	91634.3	124415	123431	116268	134051
266494_at	AT2G07040	leucine-rich repeat transmembrane protein kinase, putative	-1.32474	0.000544844	0.000454836	0.993948	0.967447	0.988439	0.837864	1.04236	1.02235	0.986277	0.731499	0.754866	1.06545	0.862314	At2g07040	1	0	0	1922.23	3632.97	0	0	0	0	0	0	0	0	0	52.9107	100				0.529107	0	0	1.88998	160	59064.7	52562.3	49450.4	45171.8	54243	54784.3	49345	57588.9
250174_at	AT5G14380	AGP6 (ARABINOGALACTAN PROTEINS 6)	-1.32516	0.000729231	0.000671485	0.991695	0.956113	1.02947	0.935783	1.11731	1.14763	1.07002	0.679154	0.754624	0.861388	0.927308	At5g14380	2	498.561	2234.5	7651.98	8801.69	246.36	177.86	197.16	180.954	0	181.291	0	5.66438	25.3872	86.9377	100				0.869377	0.253872	0.0566438	1.15025	11	123964	130919	125700	105986	144782	135846	136448	151796
263450_at	AT2G31500	CPK24 (calcium-dependent protein kinase 24); calcium- and calmodulin-dependent protein kinase/ kinase	-1.32543	0.000890638	0.000513914	0.993316	0.96423	0.970069	0.909114	1.15461	1.07491	1.08333	0.706678	0.754471	0.856355	0.821417	At2g31500	1	0	132.664	1600.15	2872	0	0	0	0	0	0	0	0	4.61922	55.7155	100				0.557155	0.0461922	0	1.79483	90	70290.1	69184.8	69574	61136.9	72307.7	75755.3	68824.6	69017.3
258748_at	AT3G05930	GLP8 (GERMIN-LIKE PROTEIN 8); manganese ion binding / metal ion binding / nutrient reservoir	-1.32836	0.000329825	0.000116116	0.998019	0.98894	1.01103	0.91471	1.09168	1.10326	0.996974	0.78944	0.75281	0.986669	0.950377	At3g05930	2	0	292.604	3239.18	4964.11	0	0	0	0	0	0	0	0	5.89438	65.2519	100				0.652519	0.0589438	0	1.53252	49	92376.8	90237.3	86780	78436	94762.1	92784.6	88500.9	101035
256966_at	AT3G13400	SKS13 (SKU5 Similar 13); copper ion binding / oxidoreductase	-1.32885	0.000357065	0.000320042	0.995456	0.975242	1.02244	0.929118	1.08927	1.04855	1.0115	0.757867	0.752527	1.05606	1.03051	At3g13400	3	1714.57	3997.7	6422.64	7437.93	193.72	39.15	0	0	35.1646	40.5404	99.18	23.0517	53.7475	86.3498	100				0.863498	0.537475	0.230517	1.15808	7	138704	142221	134595	120690	148304	148420	141771	143859
265404_at	AT2G16730	BGAL13 (beta-galactosidase 13); beta-galactosidase	-1.33156	0.000392048	0.000272084	0.99602	0.978208	1.06733	1.04066	1.17143	1.17987	1.38422	0.926804	0.751002	0.954267	0.891444	At2g16730	2	0	212.268	2739.72	4148.14	0	0	0	0	0	0	0	0	5.1172	66.0472	100				0.660472	0.051172	0	1.51407	70	76620	77113.8	74992.2	74900.3	67131.3	66074.4	61219.3	72945.8
257121_at	AT3G20220	auxin-responsive protein, putative	-1.33238	0.000191731	0.00011622	0.998018	0.988932	1.00312	1.01571	1.12796	1.09494	1.01344	0.789899	0.750536	0.972235	1.00366	At3g20220	1	81.2752	339.591	3922.68	6565.9	0	0	0	0	0	0	0	1.23784	5.17204	59.7433	100				0.597433	0.0517204	0.0123784	1.67383	64	84046.3	83672.1	85243.7	84580.8	82777	91643.1	91527	77786.9
259266_at	AT3G01240	similar to unknown protein [Arabidopsis thaliana] (TAIR:AT3G01230.1)	-1.33339	0.00038691	0.000257088	0.996201	0.97916	1.08136	0.870698	1.1483	1.06209	1.00974	0.746572	0.749969	0.983714	0.874052	At3g01240	2	442.859	1127.76	5751.18	6983.81	0	0	0	0	0	0	0	6.34122	16.1482	82.3501	100				0.823501	0.161482	0.0634122	1.21433	77	79953.9	86428.2	71781.8	62187.3	90018.9	93925.2	89390	80744.7
263166_at	AT1G03050	epsin N-terminal homology (ENTH) domain-containing protein / clathrin assembly protein-related	-1.33358	0.000960253	0.000602134	0.992398	0.95961	0.948701	0.86665	1.12007	1.03015	0.947612	0.786635	0.74986	0.930698	0.932428	At1g03050	1	0	198.173	2076.32	3581.22	0	0	0	0	0	0	0	0	5.53365	57.9779	100				0.579779	0.0553365	0	1.72479	136	57900.3	54016.5	53550.3	48687.1	50943.4	53395.7	47197.7	48765.5
248037_at	AT5G55930	ATOPT1 (oligopeptide transporter 1); oligopeptide transporter	-1.33531	0.000258802	0.000150986	0.997543	0.986348	0.99102	0.895671	1.06301	1.13048	1.00949	0.758688	0.748887	1.00294	0.977623	At5g55930	1	217.412	387.27	3379.03	5696.12	0	226.44	0	0	0	0	0	3.81685	6.79883	59.3215	100				0.593215	0.0679883	0.0381685	1.68573	60	95208.3	99402.2	91104.3	84782.2	93173.5	97165.4	93846.4	108574
258645_s_at	AT3G07850	[AT3G07850, exopolygalacturonase / galacturan 1,4-alpha-galacturonidase / pectinase];[AT3G14040, exopolygalacturonase / galacturan 1,4-alpha-galacturonidase / pectinase]	-1.3387	0.000105154	0.000165695	0.997348	0.985296	1.04809	0.962289	1.18305	1.23085	1.07916	0.80837	0.746995	1.04641	0.967593	At3g07850	6	4988.29	6841.53	8517.07	8268.85	0	0	0	0	0	0	0	58.5682	80.3274	100	97.0857				1.03002	0.827386	0.603262	0.970857	3	132481	146210	136525	119352	134581	122588	125775	141783
251590_at	AT3G57690	AGP23 (ARABINOGALACTAN-PROTEIN 23)	-1.3403	0.000179805	0.000213373	0.996738	0.982018	1.03446	0.856578	1.06637	1.16191	0.972039	0.756419	0.746102	1.01694	0.909604	At3g57690	6	5135.71	6256.74	8093.89	8785	328.7	262.09	271.6	238.492	291.587	440.096	222.39	58.46	71.2207	92.133	100				0.92133	0.712207	0.5846	1.08539	4	143285	139570	118374	115842	126603	146774	149997	147873
248470_at	AT5G50830	similar to unknown protein [Arabidopsis thaliana] (TAIR:AT3G28770.1); similar to conserved hypothetical protein [Medicago truncatula] (GB:ABE89389.1)	-1.34241	0.000413357	0.00029559	0.995742	0.976739	1.02147	1.03255	1.05577	0.935376	0.995885	0.642555	0.744926	0.826377	0.910522	At5g50830	3	475.192	915.427	4102.93	5264.79	0	0	0	0	0	0	0	9.02586	17.3877	77.9314	100				0.779314	0.173877	0.0902586	1.28318	75	76766.8	72313.1	88833.5	61863	84610.8	87336.5	70716.6	81623.1
247512_at	AT5G61720	similar to unknown protein [Arabidopsis thaliana] (TAIR:AT3G28830.1); contains InterPro domain Protein of unknown function DUF1216; (InterPro:IPR009605)	-1.34327	0.00029042	0.000112296	0.998073	0.989234	1.02618	0.981467	1.04891	1.10684	0.997229	0.763911	0.74445	0.909795	0.856151	At5g61720	37	41.6142	0	0	0	0	0	0	0	0	0	0	100	0	0	0								47	84046.2	96149.3	91344.9	80999.2	84447.4	77157.8	80036.7	90493.8
263659_at	no_match	no_match	-1.34519	0.000497341	0.000298942	0.995702	0.976533	1.05354	0.987896	1.14043	1.20469	1.1823	0.709605	0.743388	1.00421	0.915928																									102	71507.6	67923.7	66820.5	63923.4	75228.7	76671.8	79535	80924.4
266115_at	AT2G02140	LCR72/PDF2.6 (Low-molecular-weight cysteine-rich 72); protease inhibitor	-1.34659	0.00015241	0.000122286	0.997933	0.988471	1.08646	0.968286	1.09295	0.982683	0.976919	0.700229	0.742614	0.950001	0.94453	At2g02140	2	197.84	559.714	5486.04	6608.18	0	0	0	0	0	0	0	2.99387	8.47002	83.019	100				0.83019	0.0847002	0.0299387	1.20454	74	70870.5	77304.4	63126.8	68931.2	78738.2	77448.1	74384.9	66043.6
266750_s_at	AT2G47040	[AT2G47040, VGD1 (VANGUARD1); pectinesterase];[AT2G47030, pectinesterase family protein]	-1.34752	0.000233362	0.000262581	0.996134	0.97881	1.05127	0.98207	1.07254	1.04023	1.06381	0.716177	0.742103	0.981042	0.989066	At2g47040	-	0	0	0	0	0	0	0	0	0	0	0												5	128549	131845	127689	115564	158200	133441	131190	151664
256392_at	AT3G06260	GATL4 (Galacturonosyltransferase-like 4); polygalacturonate 4-alpha-galacturonosyltransferase/ transferase, transferring glycosyl groups / transferase, transferring hexosyl groups	-1.35518	0.000665347	0.000503246	0.993429	0.964803	0.947841	0.897181	1.01782	1.05667	0.922092	0.780514	0.73791	0.969297	0.908034	At3g06260	1	0	158.006	1724.04	5094.14	0	0	0	0	0	0	0	0	3.10171	33.8436	100				0.338436	0.0310171	0	2.95477	155	52193.1	53637.8	51342.4	48832.1	49453.3	49728.1	46041.8	56925.1
261722_at	AT1G08510	FATB (FATTY ACYL-ACP THIOESTERASES B); acyl carrier/ acyl-ACP thioesterase	-1.35565	0.000552543	0.000660215	0.991808	0.956674	1.03399	0.92091	0.92446	0.949302	0.916589	0.717541	0.737654	1.00837	0.918466	At1g08510	6	382.097	386.863	659.172	582.746	752.49	1198.78	1080.62	604.518	594.893	1048.77	332.77	57.9663	58.6894	100	88.4058				1.13115	0.663863	0.655684	0.884058	380	22685.1	24240	22438.5	19354.7	19326.6	20548.6	20124.5	20822.2
265022_at	AT1G24520	BCP1 (Brassica campestris pollen protein 1)	-1.35619	2.71747e-05	4.03325e-05	0.99917	0.995303	1.03127	0.960746	1.05075	1.06711	0.996833	0.740484	0.737359	1.0352	0.999658	At1g24520	2	238.512	655.676	6596.07	8745.25	118.89	154.11	176.92	86.3481	88.8614	0	103.5	2.72733	7.49751	75.4246	100				0.754246	0.0749751	0.0272733	1.32583	6	128054	133157	128531	114817	143362	139922	137468	150224
257082_at	AT3G20580	phytochelatin synthetase-related	-1.35859	0.000262143	0.000137181	0.997729	0.987357	0.971218	0.778927	1.02588	0.989097	0.914067	0.811534	0.736055	1.0483	0.869345	At3g20580	1	0	188.373	2134.16	4195.45	0	0	0	0	0	0	0	0	4.48994	50.8684	100				0.508684	0.0448994	0	1.96586	122	71673.6	67571.8	64499.6	47176.7	68541.5	74883	66178.6	72102.8
261887_at	AT1G80780	CCR4-NOT transcription complex protein, putative	-1.36083	0.00063889	0.000500275	0.99346	0.964963	0.987052	1.2552	0.833222	1.07374	0.873247	0.884848	0.734848	1.14002	0.886364	At1g80780	6	1017.1	1067.73	1448.8	1633.05	1073.18	875.07	807.4	1020.32	696.746	649.872	491.56	62.2825	65.3827	88.7171	100				0.887171	0.653827	0.622825	1.12718	573	8652.4	9071.5	10447	12091.8	8377	8512.5	9901.3	11863.5
263901_at	AT2G36320	zinc finger (AN1-like) family protein	-1.36196	0.000610012	0.000676017	0.991649	0.955888	1.02719	0.827021	1.05958	1.1143	0.896568	0.874335	0.734238	0.987394	0.779254	At2g36320	1	0	0	1345.35	2989.45	383.7	720.09	1199.82	2382.93	979.879	944.758	441	0	0	45.0031	100				0.450031	0	0	2.22207	243	37375.8	31297.4	31758.8	23531.8	38369.7	38873.7	39906.1	41326.4
264993_at	AT1G67290	glyoxal oxidase-related	-1.37167	0.000139981	4.44606e-05	0.9991	0.994915	1.07257	1.02639	1.23001	1.09891	1.19846	1.11247	0.729039	0.99965	0.941203	At1g67290	2	104.157	281.474	3186.3	3315.49	0	0	0	0	0	0	0	3.14153	8.48964	96.1033	100				0.961033	0.0848964	0.0314153	1.04055	43	68355.9	77346.3	64421.2	75008.2	50376.2	46400.2	37421.3	49040
266918_at	AT2G45800	LIM domain-containing protein	-1.37803	9.10513e-05	4.53897e-05	0.999085	0.994829	1.06651	0.961609	1.07373	1.04374	0.96694	0.751785	0.725674	1.02114	0.962634	At2g45800	2	0	483.194	5837.57	8757.67	0	0	0	0	0	0	0	0	5.51738	66.6568	100				0.666568	0.0551738	0	1.50022	22	106667	111640	104264	92569.6	122758	129981	114688	130991
251323_at	AT3G61580	delta-8 sphingolipid desaturase (SLD1)	-1.38099	0.000498434	0.000469559	0.993789	0.966635	0.983417	0.925119	1.02502	1.02317	0.941432	0.711131	0.724116	0.879466	0.929337	At3g61580	1	482.029	616.938	2341.86	4605.82	1011.14	1322.67	2248.83	471.906	688.443	1196.13	1041	10.4656	13.3948	50.8457	100				0.508457	0.133948	0.104656	1.96674	211	43448.2	44875.8	44006.6	39081.5	42262.6	42872.2	39618.6	45362.7
251854_at	AT3G54800	pleckstrin homology (PH) domain-containing protein / lipid-binding START domain-containing protein	-1.38101	0.000117167	6.21107e-05	0.998815	0.993328	1.02205	0.920536	1.15946	1.11633	1.0241	0.782294	0.72411	0.920131	0.908252	At3g54800	1	109.684	292.762	4087.66	6997.64	0	0	205.01	170.257	130.55	163.192	0	1.56745	4.18372	58.4149	100				0.584149	0.0418372	0.0156745	1.71189	86	74517.8	70239.6	68212.2	62167.9	65824.5	70134.7	63478.8	67423.2
249950_at	AT5G18910	protein kinase family protein	-1.3811	0.000488529	0.000500265	0.993461	0.964964	0.92777	0.800707	1.04978	0.988204	0.929855	0.688581	0.724061	0.844717	0.823316	At5g18910	1	0	0	1682	4153.1	0	0	0	0	0	0	0	0	0	40.4999	100				0.404999	0	0	2.46914	202	46216.4	51269.9	46341.7	37793.3	39522	39298.2	35207.3	38989.7
252710_at	AT3G43860	glycosyl hydrolase family 9 protein	-1.38219	0.000380907	0.000197155	0.996942	0.983112	1.00198	0.909812	1.00396	1.06925	1.04117	0.754419	0.723489	1.00359	0.897037	At3g43860	1	0	148.721	2376.09	5245	0	0	72.8	0	0	0	0	0	2.83548	45.3021	100				0.453021	0.0283548	0	2.2074	28	106709	117021	111829	91321.2	107654	112125	108616	125456
257951_at	AT3G21700	GTP binding	-1.38329	0.000520714	0.000459244	0.9939	0.967203	0.980083	0.95905	0.991683	0.753697	0.9523	0.643006	0.722913	0.781265	0.940643	At3g21700	1	0	211.958	2215.26	4866.46	0	0	0	0	301.036	202.468	0	0	4.35549	45.5211	100				0.455211	0.0435549	0	2.19678	205	48889.1	53941.6	52744.5	47879.4	52480.9	41878.7	29847.8	41867.2
247820_at	AT5G58380	CIPK10 (CBL-INTERACTING PROTEIN KINASE 10); kinase	-1.38924	0.000283739	0.000281239	0.995911	0.977632	0.942939	0.888397	0.965913	1.01702	0.842646	0.829051	0.71982	0.935303	0.829613	At5g58380	1	284.525	303.363	1265.12	2407.74	141.15	219.87	208.33	222.821	391.067	422.438	219.84	11.8171	12.5995	52.5441	100				0.525441	0.125995	0.118171	1.90316	412	23555.9	20690.1	24623.3	17063.4	21663.1	23182.1	22282.7	24935.4
248916_at	AT5G45840	leucine-rich repeat transmembrane protein kinase, putative	-1.39044	0.000546591	0.000354762	0.995058	0.973165	0.96355	0.960257	1.05201	1.15127	0.996268	0.758172	0.719194	0.972649	0.870461	At5g45840	1	36.7529	51.0735	789.562	1628.18	62.28	57.51	29.9	0	74.2421	303.68	0	2.25729	3.13683	48.4934	100				0.484934	0.0313683	0.0225729	2.06214	352	29256.7	25669.4	28671.2	26067.2	27338.3	29631.5	30157.1	32187.7
255276_at	AT4G04930	DES-1-LIKE (fatty acid desaturase 1-like); oxidoreductase	-1.40359	7.70386e-05	8.18017e-05	0.998514	0.991661	1.06094	0.968357	1.0355	1.08309	0.979014	0.742328	0.71246	0.961502	0.860012	At4g04930	1	416.381	526.707	1522.15	2754.08	0	0	0	0	0	236.436	0	15.1187	19.1246	55.2691	100				0.552691	0.191246	0.151187	1.80933	168	42084.2	42126.8	39183	37679.1	47143.8	48169.4	49372.2	50321.5
249171_at	AT5G42940	zinc finger (C3HC4-type RING finger) family protein	-1.40454	0.000883121	0.000664408	0.991766	0.956465	0.995175	1.02726	0.873878	0.684675	0.812092	0.644366	0.711974	1.00095	0.853819	At5g42940	3	228.05	262.231	392.726	476.2	117.39	153.7	143.5	144.243	314.563	238.867	559.56	47.8897	55.0676	82.471	100				0.82471	0.550676	0.478897	1.21255	1012	4487.3	4485.5	4561.9	4700.2	4470.9	3895	3003.7	3550.9
264836_at	AT1G03610	similar to unknown protein [Arabidopsis thaliana] (TAIR:AT4G03420.1); similar to Os10g0494000 [Oryza sativa (japonica cultivar-group)] (GB:NP_001064942.1); similar to hypothetical protein [Oryza sativa (japonica cultivar-group)] (GB:AAP46235.1); contains	-1.40894	0.000478094	0.000509827	0.993359	0.964449	0.917468	0.829005	0.959291	0.856894	0.84497	0.796311	0.709754	0.972611	0.887928	At1g03610	1	203.524	250.182	1190.65	1909.15	418.79	407.13	273.1	834.352	292.692	209.624	385.49	10.6605	13.1044	62.3657	100				0.623657	0.131044	0.106605	1.60345	497	12093.5	10582.1	10906.7	9582.5	11489.5	12758.6	10732.3	10927.5
248822_at	AT5G47000	peroxidase, putative	-1.40979	4.48231e-05	1.9853e-05	0.999537	0.997368	1.01002	0.941839	1.06995	1.12809	1.0122	0.699134	0.709325	0.906764	0.902348	At5g47000	2	0	718.734	5348.24	6916.26	0	0	0	0	32.0906	0	0	0	10.3919	77.3286	100				0.773286	0.103919	0	1.29318	29	108062	112196	109593	95797.1	120937	123122	120032	137287
256403_at	AT3G06190	ATBPM2; protein binding	-1.40994	0.000526682	0.000579575	0.99263	0.960773	0.980299	0.921281	0.93104	0.91656	0.914135	0.835435	0.709252	1.24117	0.831701	At3g06190	2	0	0	480.599	742.591	0	222.24	0	177.013	193.342	243.269	178.82	0	0	64.7192	100				0.647192	0	0	1.54514	702	10048.7	8660.8	8966.2	8616.9	8148.9	8400.9	7113.9	9178.5
255515_at	AT4G02250	invertase/pectin methylesterase inhibitor family protein	-1.41149	0.000110235	3.72802e-05	0.999222	0.995595	1.02742	0.948548	1.04372	1.10278	1.01551	0.738207	0.70847	0.972105	0.962774	At4g02250	2	127.421	631.511	5497.32	6020.34	0	0	0	0	0	0	0	2.11651	10.4896	91.3126	100				0.913126	0.104896	0.0211651	1.09514	40	92978	103662	92305.9	89239.4	106759	101430	107940	112031
249429_at	AT5G39880	similar to unknown protein [Arabidopsis thaliana] (TAIR:AT3G28750.1)	-1.41189	6.0282e-05	2.29463e-05	0.999478	0.997037	1.00896	0.867768	1.14899	1.11645	0.996769	0.784415	0.70827	0.952681	0.745826	At5g39880	2	200.301	643.448	5554.31	6882.38	0	0	0	0	0	0	0	2.91035	9.34921	80.7035	100				0.807035	0.0934921	0.0291035	1.2391	30	108199	122542	111124	87329.4	126144	123072	121323	120837
246075_at	AT5G20410	MGD2 (monogalactosyldiacylglycerol synthase 2); 1,2-diacylglycerol 3-beta-galactosyltransferase/ transferase, transferring glycosyl groups	-1.41322	0.00071403	0.000445371	0.994051	0.967972	0.997893	0.989558	1.11073	1.08167	1.15822	0.718555	0.707603	0.932913	0.906152	At5g20410	1	150.585	480.663	3505.56	6108.83	0	239.49	0	0	0	0	823.1	2.46505	7.86832	57.3851	100				0.573851	0.0786832	0.0246505	1.74261	98	67496.3	70255.4	68302.5	68298.6	72538.1	75203.7	69180.6	74695.8
265923_at	AT2G18470	protein kinase family protein	-1.41447	0.000652075	0.000684881	0.991561	0.95545	0.925014	0.804725	1.05942	0.905307	1.03226	0.698322	0.70698	1.01332	0.888539	At2g18470	1	0	417.39	2291.3	4963.89	0	0	0	0	0	0	0	0	8.40854	46.1593	100				0.461593	0.0840854	0	2.16641	181	52432.7	54839	51039	42283.1	52388	49857.6	44084.8	43287.2
246841_at	AT5G26700	germin-like protein, putative	-1.41572	0.000202335	0.000150384	0.997551	0.986392	1.0236	0.900234	1.08778	1.1036	1.04537	0.684998	0.706353	0.929584	0.934192																									9	127589	124413	117974	103657	137087	146533	135593	152152
262797_at	AT1G20840	TMT1 (TONOPLAST MONOSACCHARIDE TRANSPORTER1); carbohydrate transporter/ nucleoside transporter/ sugar porter	-1.4167	0.000648921	0.000662084	0.991789	0.956581	0.962792	0.843413	0.941166	0.832899	0.97636	0.585424	0.705865	0.976341	0.896606	At1g20840	6	294.24	283.234	203.985	429.479	782.23	416.69	1735.21	853.913	729.819	2533.81	110.51	68.5108	65.9482	47.4959	100				0.474959	0.659482	0.685108	2.10545	701	7393.5	6934	6596.8	5954.2	7081.2	7076.2	5854.4	6674.4
250631_at	AT5G07430	pectinesterase family protein	-1.41984	6.35808e-06	8.32886e-06	0.999774	0.99871	1.0133	0.874723	1.01093	1.05715	0.918112	0.718665	0.704304	1.10407	0.949204	At5g07430	2	139.993	641.154	6177.23	7886.18	0	0	0	0	0	0	0	1.77516	8.1301	78.3299	100				0.783299	0.081301	0.0177516	1.27665	8	132630	145704	129356	110912	157609	154944	150533	176310
246545_at	AT5G15110	pectate lyase family protein	-1.4217	0.000183174	0.000187403	0.997067	0.98378	1.0201	0.93975	1.07434	0.9115	0.990573	0.679368	0.703384	0.924673	0.920421	At5g15110	2	0	489.467	3852.4	6024.96	0	0	0	0	0	0	0	0	8.12399	63.9407	100				0.639407	0.0812399	0	1.56395	94	70935	76383.3	72719.5	62994.5	77435.2	76138.6	66006.7	64289.8
249448_at	AT5G39420	CDC2CAT (ARABIDOPSIS THALIANA CDC2C); kinase	-1.42309	0.000601656	0.000753649	0.990881	0.952103	1.00645	1.00596	1.13328	1.13103	1.22344	0.607416	0.702695	0.763458	0.923736	At5g39420	1	0	0	374.274	741.038	0	0	0	0	0	0	0	0	0	50.5068	100				0.505068	0	0	1.97993	222	43607.9	44211.9	45557.3	42219.9	40181	36135	39574.4	36589.7
255479_at	AT4G02380	SAG21 (SENESCENCE-ASSOCIATED GENE 21)	-1.42503	0.000120815	6.0961e-05	0.998834	0.993429	1.01122	0.90491	1.07641	1.12232	1.08139	0.678106	0.701741	0.849914	0.94548	At4g02380	2	0	515.433	5891.87	8451.59	3705.62	1250.14	445.77	4213.08	2907.88	4296.91	4288.52	0	6.09864	69.7131	100				0.697131	0.0609864	0	1.43445	66	82325.4	88715.6	84417.5	68642.3	93572.8	92469.3	92205.9	101772
262291_at	AT1G70790	C2 domain-containing protein	-1.43101	2.40586e-05	1.6758e-05	0.999597	0.997709	0.993818	0.866662	1.01863	1.10086	0.949168	0.719161	0.698806	0.958332	0.894261	At1g70790	1	164.906	371.975	3721.69	7116.32	185.42	146.95	170.04	241.805	236.157	149.582	138.8	2.3173	5.22707	52.2979	100				0.522979	0.0522707	0.023173	1.91212	68	101352	92410.3	93294.1	75677.2	95544	98849.4	98653.5	111432
251804_at	AT3G55430	glycosyl hydrolase family 17 protein / beta-1,3-glucanase, putative	-1.43194	0.00026222	0.000171602	0.997271	0.984879	1.00672	0.985608	1.04036	1.11014	1.10054	0.661427	0.698351	0.953037	0.951219	At3g55430	1	0	239.053	2692.23	4529.16	472.55	283.32	472.98	343.196	1257.62	366.251	1068.89	0	5.27808	59.4421	100				0.594421	0.0527808	0	1.68231	89	61778.6	68464.5	62180.2	65331.2	60564.4	63532.7	64630.5	67789
265150_at	AT1G51200	zinc finger (AN1-like) family protein	-1.43414	0.00046944	0.000232449	0.996501	0.980755	1.06209	0.91905	0.917162	0.853501	0.87047	1.02134	0.697281	1.2758	0.855585	At1g51200	1	625.078	816.834	1809.4	3834.3	2107.19	2235.17	2062.02	5135.47	1978.01	1602.23	2483.69	16.3023	21.3034	47.1899	100				0.471899	0.213034	0.163023	2.1191	312	32635.3	32650.2	28939	27553.9	24410.6	28749	24174.7	25295.1
247979_at	AT5G56750	Ndr family protein	-1.43616	0.000798931	0.000617934	0.992236	0.958804	0.904595	0.798198	0.887814	0.970293	0.717867	0.856924	0.696303	1.17374	0.86166	At5g56750	1	0	0	1598.82	4138.38	188.12	0	168.25	192.368	205.701	318.881	0	0	0	38.634	100				0.38634	0	0	2.5884	159	54844.6	56488.1	48192.7	50045.2	50079.9	53774.4	54644.4	58858.1
248926_at	AT5G45880	pollen Ole e 1 allergen and extensin family protein	-1.4372	4.47726e-05	1.30937e-05	0.999671	0.998129	1.04825	0.887098	1.02063	1.03852	0.941289	0.699107	0.695795	0.951854	0.967937	At5g45880	3	2987.57	5138.3	7529.03	8375.5	0	0	0	0	0	0	0	35.6703	61.3491	89.8935	100				0.898935	0.613491	0.356703	1.11243	38	104156	101018	93071.4	80560.2	100821	105802	96839.2	113406
262341_at	AT1G64230	UBC28; ubiquitin-protein ligase	-1.4378	0.000660339	0.00036953	0.99489	0.972297	0.965959	0.986517	0.982146	1.02021	0.951489	0.923078	0.695507	0.991844	0.896311	At1g64230	3	1584.62	1860.21	2673.66	4265.86	2136.23	1710.62	3353.17	4803.01	1909.65	2780.68	3395.93	37.1464	43.607	62.6757	100				0.626757	0.43607	0.371464	1.59552	337	22960.9	24322.7	22448	25841.9	27832.8	29557.7	31210.7	28404.3
266592_at	AT2G46210	delta-8 sphingolipid desaturase, putative	-1.4418	9.28199e-05	5.11637e-05	0.99899	0.9943	1.04331	0.899411	1.1256	1.15881	1.17388	0.718861	0.693577	0.934502	0.931183	At2g46210	1	101.834	220.089	2409.17	5144.02	100.05	90.26	83.21	81.6795	75.5699	79.0581	98.5	1.97965	4.27853	46.8343	100				0.468343	0.0427853	0.0197965	2.13519	71	85958.6	85535.8	79158.9	68681.8	88221.2	95249.3	91019.6	97862.8
250347_at	AT5G11960	similar to permease-related [Arabidopsis thaliana] (TAIR:AT4G13800.1); similar to hypothetical protein MtrDRAFT_AC152551g11v1 [Medicago truncatula] (GB:ABE86250.1); contains InterPro domain Protein of unknown function DUF6, transmembrane; (InterPro:IPR000	-1.4464	0.000504419	0.000478291	0.993695	0.966157	0.822766	0.789501	0.947817	0.986425	0.928194	0.706118	0.691371	0.935857	0.901733	At5g11960	3	303.123	368.625	670.088	998.759	337.7	349.56	282.29	548.616	287.267	538.893	322.14	30.35	36.9084	67.0921	100				0.670921	0.369084	0.3035	1.49049	924	5701.5	5183.7	5165.7	5279.4	4219.2	4417.4	4531.3	4457.1
247981_at	AT5G56640	MIOX5 (MYO-INOSITOL OXYGENASE 5)	-1.44724	0.000142419	0.000115912	0.998022	0.988956	0.988181	1.02699	0.821437	0.961835	0.793191	0.844569	0.690971	1.0331	0.925882	At5g56640	1	0	183.117	2170.36	4640.28	0	0	0	0	0	0	0	0	3.94625	46.7723	100				0.467723	0.0394625	0	2.13802	345	22144	24425.8	22010.4	26388.2	19260.4	20953.3	22628.8	24458.1
245992_at	AT5G20690	leucine-rich repeat transmembrane protein kinase, putative	-1.4476	0.000804864	0.000741635	0.990998	0.952681	0.938063	1.03731	0.825721	1.03009	0.827378	0.829419	0.690798	1.05025	0.91861	At5g20690	1	0	78.1872	369.832	636.116	0	45.09	37.26	0	27.2682	48.9634	0	0	12.2913	58.1392	100				0.581392	0.122913	0	1.72001	963	8101.2	6374.7	7289.9	8717.5	3589.7	4137.4	4871.8	4767.8
267251_at	AT2G23070	casein kinase II alpha chain, putative	-1.44834	0.000175132	0.000158313	0.997446	0.985821	0.905061	0.849799	0.943986	0.965944	0.89394	0.756229	0.690447	0.987907	0.85971	At2g23070	3	1071.27	998.188	1818.62	3163.63	1366.29	904.26	1136.63	1251.23	1106.21	1371.58	1773.83	33.8619	31.552	57.4851	100				0.574851	0.31552	0.338619	1.73958	284	38437.4	36285.7	39376.2	30784.4	30541.6	36794.8	32103.4	36799.3
258216_at	AT3G17980	C2 domain-containing protein	-1.45321	0.000157686	9.47366e-05	0.998324	0.990612	0.966771	0.854099	1.03257	1.04362	1.00383	0.595519	0.688133	0.920281	0.93661	At3g17980	1	0	299.351	2552.13	4580.34	0	0	0	0	0	0	0	0	6.53556	55.7192	100				0.557192	0.0653556	0	1.79471	134	61207.6	59176.9	52691.7	53662.6	56941.8	57929.3	55961.2	60139.3
265306_at	AT2G20320	DENN (AEX-3) domain-containing protein	-1.45372	0.000480468	0.000288077	0.99583	0.977206	0.992121	0.89509	1.18708	1.16915	1.17902	0.628979	0.687893	0.933726	0.911574	At2g20320	1	0	357.655	2571.91	4766.48	0	0	0	247.987	0	245.642	266.98	0	7.50355	53.9583	100				0.539583	0.0750355	0	1.85328	314	30943.9	30680.1	28163.8	27433.3	27232.7	26407.9	24807	28023.3
247402_at	AT5G62750	similar to unknown protein [Arabidopsis thaliana] (TAIR:AT1G56660.1); similar to KED-like protein [Oryza sativa (japonica cultivar-group)] (GB:BAC99371.1); similar to Os07g0164800 [Oryza sativa (japonica cultivar-group)] (GB:NP_001058963.1); similar to Os	-1.45484	0.000276516	0.000249514	0.996292	0.979647	1.21259	1.01653	1.42144	1.46799	1.24854	0.988239	0.687361	0.825912	0.766251	At5g62750	2	34.7914	326.505	3400.34	3825.56	0	0	0	0	0	0	0	0.909446	8.53484	88.8849	100				0.888849	0.0853484	0.00909446	1.12505	263	30959.5	32538.4	30359.1	22871.6	31459.3	25991.8	25031	34301.3
258639_at	AT3G07820	polygalacturonase 3 (PGA3) / pectinase	-1.45501	0.000276057	0.000192989	0.996995	0.983396	1.01827	0.908506	1.11091	1.12237	1.09705	0.680961	0.687281	0.922963	0.883196	At3g07820	2	455.18	2132.9	8033.71	9536.31	0	0	0	0	0	0	0	4.77313	22.3661	84.2434	100				0.842434	0.223661	0.0477313	1.18704	2	136483	139256	125015	121001	145818	149203	144179	153885
253833_at	AT4G27790	calcium-binding EF hand family protein	-1.45552	0.000309633	0.000243605	0.996364	0.980028	1.00277	0.940655	1.08862	1.01559	1.0607	0.760446	0.687041	0.86419	0.833264	At4g27790	1	0	0	1342.15	3229.07	0	0	0	0	0	0	0	0	0	41.5648	100				0.415648	0	0	2.40588	209	43464.7	37359.4	38705.2	37112.7	42065.6	41369.3	33337	44501.2
248751_at	AT5G47540	Mo25 family protein	-1.4606	0.000265606	0.000138254	0.997714	0.987278	1.08741	0.943546	1.14342	0.967981	0.885314	0.732084	0.684649	1.02531	0.940072	At5g47540	1	149.007	266.801	2146.57	5221.3	527.61	297.91	277.54	200.55	442.309	551.887	0	2.85384	5.10986	41.1119	100				0.411119	0.0510986	0.0285384	2.43239	137	57623.9	56098.6	48679.4	49998.1	67475.1	68789.4	61450.3	53906.9
246969_at	AT5G24880	similar to calmodulin-binding protein-related [Arabidopsis thaliana] (TAIR:AT5G10660.1); similar to PREDICTED: hypothetical protein [Homo sapiens] (GB:XP_001130141.1)	-1.46451	0.000321875	0.000223364	0.996614	0.981353	0.840284	0.778566	1.10978	1.1646	1.08152	0.684684	0.682823	0.888999	1.04069	At5g24880	2	0	62.5016	1148.77	1020.92	39.98	0	0	43.1058	0	457.068	0	0	5.44076	100	88.8714				1.12522	0.0612206	0	0.888714	768	8413.6	7333.4	8127.3	6463.1	9363.7	10656.2	12026.7	8982.3
252933_at	AT4G39110	protein kinase family protein	-1.46651	4.42185e-05	3.56969e-05	0.999249	0.995748	1.01153	0.845144	1.04721	1.11888	0.998941	0.738379	0.681893	1.09822	0.87053	At4g39110	1	0	270.706	3244.76	6730.05	0	0	0	0	0	0	0	0	4.02235	48.213	100				0.48213	0.0402235	0	2.07413	163	61673.1	54569.9	44030.7	53092	43963.9	48437.8	47245.1	51480.3
264856_at	AT2G17370	HMG2 (3-hydroxy-3-methylglutaryl-CoA reductase 2)	-1.4727	0.000988453	0.000694538	0.991464	0.954974	0.891403	1.02736	1.07924	1.06235	1.12259	0.724193	0.679025	1.00105	0.851121	At2g17370	3	421.244	511.8	1095.42	1449.9	288.65	153.79	162.59	159.235	251.512	312.485	366.95	29.0532	35.2989	75.5515	100				0.755515	0.352989	0.290532	1.3236	912	4311.9	4424.3	4414.3	5654.3	4846	4337.4	4322	4717.6
255175_at	AT4G07960	ATCSLC12 (Cellulose synthase-like C12); transferase, transferring glycosyl groups	-1.4727	0.000396014	0.000381841	0.994752	0.97158	0.986959	0.835103	1.11928	1.14877	1.20357	0.72948	0.679024	0.993729	0.904825	At4g07960	1	88.3559	215.085	1456.14	2714.45	129.89	62.38	53.58	74.7571	150.159	723.096	137.45	3.25502	7.92372	53.6442	100				0.536442	0.0792372	0.0325502	1.86413	287	35030.2	29496.3	26660	27938.3	29860.3	26548.5	28237.8	29657.1
247750_at	AT5G58950	protein kinase family protein	-1.47799	0.000430822	0.000454245	0.993954	0.967479	0.949526	0.950372	1.11692	1.10124	1.19255	0.775217	0.676592	0.992306	0.863207	At5g58950	1	0	0	947.399	3426.99	327.49	980.91	697.37	577.818	521.458	387.238	276.01	0	0	27.6452	100				0.276452	0	0	3.61726	230	37550.1	34827.4	37349.6	35092.4	34331.5	34529.4	29274.1	38619.6
252009_at	AT3G52800	zinc finger (AN1-like) family protein	-1.48348	0.00022994	0.000132123	0.997798	0.987732	0.994818	0.916654	1.05076	0.992025	1.02081	0.741984	0.67409	1.03317	0.854973	At3g52800	1	0	0	892.994	2176.03	281.82	1029.15	350.53	2122.64	959.663	1446.24	987.45	0	0	41.0376	100				0.410376	0	0	2.43679	305	26608.9	26069.4	23912.7	24626.6	22031.6	22368	18796.1	23121.8
257106_at	AT3G29060	similar to EXS family protein / ERD1/XPR1/SYG1 family protein [Arabidopsis thaliana] (TAIR:AT2G03260.1); similar to unknown protein [Arabidopsis thaliana] (TAIR:AT1G14040.1); similar to EXS family protein / ERD1/XPR1/SYG1 family protein [Arabidopsis thali	-1.48961	7.9397e-05	6.38086e-05	0.998789	0.993181	0.905645	0.860123	0.804365	0.837762	0.847388	0.780563	0.671318	1.25888	0.917699	At3g29060	2	0	131.04	1169.34	1728.49	0	0	0	0	0	0	0	0	7.58113	67.6508	100				0.676508	0.0758113	0	1.47818	545	12029.4	11422.9	11830.7	10442.8	8931.5	8742	9047.4	9359.9
245053_at	AT2G26450	pectinesterase family protein	-1.49167	0.000110645	6.64987e-05	0.998747	0.992948	0.958409	0.823245	1.06591	1.02155	0.986661	0.689614	0.670392	0.955295	0.900139	At2g26450	2	0	182.393	2971.66	4310.48	0	0	0	0	0	0	0	0	4.23137	68.9404	100				0.689404	0.0423137	0	1.45053	80	93929.3	92423.3	88419.4	71651.9	92172.8	85210.8	85438.2	84563.2
249780_at	AT5G24240	phosphatidylinositol 3- and 4-kinase family protein / ubiquitin family protein	-1.49366	0.000703681	0.000644769	0.991964	0.957447	1.03706	0.927679	1.15002	1.05851	1.0616	0.753075	0.669495	1.00939	0.978083	At5g24240	1	773.564	793.882	2042.37	4087.02	118.58	75.6	0	397.123	322.099	0	337.6	18.9273	19.4245	49.972	100				0.49972	0.194245	0.189273	2.00112	256	37566.4	35791.4	31454.3	34166.5	28458.8	33841	31531.9	25810.5
248194_at	AT5G54095	similar to unknown protein [Arabidopsis thaliana] (TAIR:AT4G27580.1); similar to ribonuclease E [marine gamma proteobacterium HTCC2207] (GB:ZP_01223791.1)	-1.49442	2.79635e-05	1.22508e-05	0.999689	0.998228	1.10063	0.999462	1.13566	1.30042	1.20412	0.691146	0.669158	0.888641	0.827711	At5g54095	2	0	459.253	4471.84	5941.24	0	0	0	0	0	0	0	0	7.72991	75.2676	100				0.752676	0.0772991	0	1.32859	76	100351	97968.4	96605.2	83484.7	91636.9	98032.3	102201	114986
266693_at	AT2G19800	MIOX2 (MYO-INOSITOL OXYGENASE 2)	-1.49601	0.000201287	0.000194615	0.996975	0.983285	0.883458	0.878683	0.951793	1.00332	0.82573	0.588893	0.668444	0.924913	0.955803	At2g19800	3	336.541	602.827	973.34	1204.78	2156.56	0	215.11	0	535.693	1496.71	342.92	27.9339	50.0364	80.7901	100				0.807901	0.500364	0.279339	1.23777	636	8452.4	8364.4	7257.3	9468.6	7527.4	9746.5	9826.8	8382.2
265127_at	AT1G55560	SKS14 (SKU5 Similar 14); copper ion binding / oxidoreductase	-1.4966	8.26303e-05	3.02602e-05	0.999345	0.996285	1.02192	0.893712	1.06635	1.1133	1.04308	0.671117	0.668179	0.906327	0.898015	At1g55560	2	0	673.96	4353.49	5930.77	0	0	0	0	0	0	0	0	11.3638	73.4052	100				0.734052	0.113638	0	1.3623	61	100562	106131	98269.1	82491.8	106580	111084	106038	121209
246427_at	AT5G17400	ADP, ATP carrier protein, mitochondrial, putative / ADP/ATP translocase, putative / adenine nucleotide translocator, putative	-1.49797	0.000170121	0.000147959	0.997583	0.986568	0.933332	0.740983	1.03398	1.05058	1.09972	0.733335	0.667569	1.01759	0.81779	At5g17400	1	190.863	235.653	1271.15	3465.2	293.08	181.04	147.93	150.613	222.081	216.387	130.82	5.50797	6.80054	36.6834	100				0.366834	0.0680054	0.0550797	2.72603	236	43385.6	43189.9	35976.3	32757	38043.1	40107.1	33485.5	45919.5
261841_at	AT1G15920	CCR4-NOT transcription complex protein, putative	-1.49905	8.7953e-05	0.000104324	0.998186	0.989853	0.908452	1.04376	0.872251	1.01541	1.00697	0.580914	0.66709	0.992231	0.971998	At1g15920	3	1228.88	1339.24	2177.89	2688.63	553.32	637.95	519.1	736.937	646.793	398.58	525.91	45.7064	49.8114	81.0035	100				0.810035	0.498114	0.457064	1.23451	498	14837.6	14640.4	17894.4	15974.1	14648	12771.3	16107.4	15812.2
247545_at	AT5G61530	small G protein family protein / RhoGAP family protein	-1.49978	8.39544e-05	6.56534e-05	0.99876	0.993021	0.966302	0.841533	1.00537	1.10537	0.949892	0.902229	0.666763	1.1106	0.910375	At5g61530	3	399.904	351.334	798.238	1522.48	212.23	405.54	382.08	665.106	592.287	688.807	433.76	26.2666	23.0764	52.4301	100				0.524301	0.230764	0.262666	1.9073	540	13331.4	12063.5	11369.5	10746.4	11226.7	10725.6	11218.9	12916.8
255835_at	AT2G33420	similar to unknown protein [Arabidopsis thaliana] (TAIR:AT2G25800.1); similar to unknown protein [Arabidopsis thaliana] (TAIR:AT2G20010.2); similar to unknown protein [Arabidopsis thaliana] (TAIR:AT1G04470.1); similar to hypothetical protein LOC_Os03g0456	-1.50119	1.52073e-05	7.96287e-06	0.999782	0.998756	0.956199	0.895994	1.10802	1.23856	1.14551	0.71485	0.666137	0.977589	0.901904	At2g33420	1	170.685	433.944	3358.62	6204.18	0	0	0	0	0	0	99.38	2.75112	6.99438	54.1348	100				0.541348	0.0699438	0.0275112	1.84724	106	69932.9	71261.6	66394.8	65909.8	65535.6	74242.8	81857.6	74387.9
261557_at	AT1G63640	kinesin motor protein-related	-1.50322	0.00017035	0.000235693	0.996461	0.980543	1.04653	0.865377	0.999658	1.04242	0.973684	0.733927	0.665239	1.09552	0.933583	At1g63640	1	413.667	401.151	960.806	1721.44	180.02	130.86	170.35	159.806	202.882	148.05	246.43	24.0303	23.3033	55.8141	100				0.558141	0.233033	0.240303	1.79166	499	23999.8	16767.3	18481.8	15228.7	16973.2	18738.3	18366	18873.1
252101_at	AT3G51300	ARAC11/AtROP1/ROP1/ROP1AT (rho-related protein from plants 1); GTP binding / GTPase/ protein binding	-1.50464	3.97297e-05	3.78975e-05	0.999211	0.995536	0.97789	0.865586	0.986981	1.00078	0.949897	0.729248	0.664609	1.01679	0.828608	At3g51300	1	509.221	837.472	2549.05	4271.93	111.77	100.45	80.28	113.618	122.13	160.541	78.08	11.9202	19.6041	59.6697	100				0.596697	0.196041	0.119202	1.67589	192	42486.4	44016.1	37764.8	38803.5	44512.9	41113	44162.7	42660.5
264486_at	AT1G77180	chromatin protein family	-1.50678	0.00107343	0.00071007	0.99131	0.954213	0.963299	0.949629	1.02606	0.952127	1.02521	0.60011	0.663668	0.91479	0.888274	At1g77180	6	483.778	430.738	473.127	677.097	328.85	485.31	486.2	680.795	538.071	510.441	988.72	71.4488	63.6154	69.8758	100				0.698758	0.636154	0.714488	1.43111	817	7581.5	7082.8	8077.8	6378.4	6894.4	7002.7	7878.7	5017
253262_at	AT4G34440	protein kinase family protein	-1.50835	6.84024e-05	6.14571e-05	0.998826	0.993385	0.941523	0.933394	1.08283	1.02133	1.12936	0.774727	0.662974	1.13597	0.916814	At4g34440	1	289.806	359.969	1320.69	2017.59	0	101.93	0	0	0	0	0	14.364	17.8416	65.4588	100				0.654588	0.178416	0.14364	1.52768	521	10493.1	9347.9	10516.9	9152.8	11875.6	12304.1	8458.7	14347.9
250395_at	AT5G10950	cylicin-related	-1.50937	0.000153909	0.00016367	0.997375	0.985439	1.03876	0.939363	1.00768	1.13204	1.08947	0.809988	0.662528	1.17734	0.772151	At5g10950	1	143.048	118.469	863.876	1404.46	108.92	106.07	83.58	90.31	160.248	175.929	139.25	10.1852	8.4352	61.5093	100				0.615093	0.084352	0.101852	1.62577	689	17191.5	15014.6	15743.4	13381	7282.4	8229.2	8188.6	9237.4
257532_at	AT3G04700	similar to unknown protein [Arabidopsis thaliana] (TAIR:AT5G28690.1); similar to Os04g0282200 [Oryza sativa (japonica cultivar-group)] (GB:NP_001052367.1); similar to Os02g0766600 [Oryza sativa (japonica cultivar-group)] (GB:NP_001048224.1); similar to hy	-1.51046	8.42815e-06	1.81665e-06	0.999935	0.999632	1.09552	0.88418	1.13858	1.23965	1.1075	0.733263	0.662051	1.02904	0.995246	At3g04700	2	143.419	517.078	5591.34	8020.09	0	0	0	30.2958	0	0	0	1.78825	6.44729	69.7167	100				0.697167	0.0644729	0.0178825	1.43438	41	105232	108274	85038.5	87279.7	98653.7	95930	98748.5	113108
261816_at	AT1G08135	ATCHX6B/CHX6B (CATION/H+ EXCHANGER 6B); monovalent cation:proton antiporter	-1.51394	0.000140979	0.000119666	0.99797	0.988669	1.01992	0.903343	1.15581	1.04913	1.11456	0.685866	0.660527	0.991263	0.970627																									1037	5228.6	4546.7	4508.2	4149.8	4412.8	3864.3	3408.5	4104.6
253900_at	AT4G27130	eukaryotic translation initiation factor SUI1, putative	-1.51474	0.000142837	0.000136863	0.997733	0.98738	0.919335	0.946816	0.952585	1.01433	0.956483	0.683609	0.660178	0.992618	0.904453	At4g27130	6	934.355	840.58	899.932	1207.69	1490.2	843.56	1032.46	1801.41	1163.33	1154.49	1217.48	77.3671	69.6023	74.5168	100				0.745168	0.696023	0.773671	1.34198	772	7664.6	7432.9	7868.8	7680	8878.9	11209.6	10412.8	10977.9
264822_at	AT1G03457	RNA-binding protein, putative	-1.5158	0.00068862	0.000557312	0.992861	0.961932	0.775324	0.812165	0.901772	0.898294	0.72132	0.662393	0.659718	0.984256	0.968192	At1g03457	1	0	0	290.88	725.227	214.48	0	0	0	113.724	234.124	0	0	0	40.1088	100				0.401088	0	0	2.49322	720	11137.5	11056.7	12948.8	10300	7394.8	9690.9	8320.2	8699.6
265953_at	AT2G37480	similar to unknown protein [Arabidopsis thaliana] (TAIR:AT3G53670.1); similar to hypothetical protein MtrDRAFT_AC125368g26v1 [Medicago truncatula] (GB:ABE93949.1); similar to hypothetical protein MtrDRAFT_AC135797g8v1 [Medicago truncatula] (GB:ABE82095.1)	-1.51676	0.000118545	9.90127e-05	0.998262	0.990272	0.982276	0.918903	1.06023	0.961552	1.03663	0.778289	0.6593	0.914516	0.746247	At2g37480	3	125.073	115.481	236.238	450.015	252.71	462.62	340.25	701.868	215.889	357.635	199.1	27.7929	25.6615	52.4954	100				0.524954	0.256615	0.277929	1.90493	1031	3917	4307.3	4199.6	3494.1	5123.9	4745.5	3819.7	5131.1
258523_at	AT3G06830	pectinesterase family protein	-1.51995	3.47369e-05	3.38519e-05	0.999281	0.995929	0.958857	1.02301	1.07707	1.04354	1.1447	0.621415	0.657917	1.20146	0.965548	At3g06830	2	65.4934	171.826	1947.26	3099.29	44.57	35.84	0	0	0	38.0993	0	2.11317	5.54403	62.8292	100				0.628292	0.0554403	0.0211317	1.59162	235	25593	31533.2	29067.3	31880.8	27508.9	22526	23352.6	25124.7
267318_at	AT2G34770	FAH1 (FATTY ACID HYDROXYLASE 1); catalytic	-1.52077	0.000123305	9.56149e-05	0.998311	0.990542	0.968244	0.91781	0.975639	1.05814	0.903908	0.70654	0.657562	0.8304	0.808641	At2g34770	1	742.228	769.893	2011.95	4034.61	1132.71	445.74	395.39	248.112	384.428	540.38	633.14	18.3965	19.0822	49.8673	100				0.498673	0.190822	0.183965	2.00532	244	34867.9	34141.1	34301.9	31112.5	30553.4	31812.2	37297.1	30342.1
251835_at	AT3G55180	esterase/lipase/thioesterase family protein	-1.52123	0.000274832	0.000300593	0.995683	0.976431	0.993598	1.06839	0.878002	0.919989	0.818182	0.564252	0.657362	0.979651	0.939425	At3g55180	2	195.988	210.401	1705.19	1879.4	0	0	0	0	103.273	100.831	0	10.4282	11.1951	90.7303	100				0.907303	0.111951	0.104282	1.10217	660	7096.6	8207	7827	8628.5	6047	6207.1	6325.1	6515
265960_at	AT2G37470	histone H2B, putative	-1.52204	0.000817853	0.000593064	0.992491	0.960076	1.12975	1.01326	0.811829	1.15192	0.711538	0.612342	0.657011	0.783921	0.857168	At2g37470	25	1101.43	1270.36	695.366	803.596	306.69	254.13	469.13	246.445	516.465	251.696	266.38	86.7025	100	54.7379	63.2576				0.865317	1.58084	1.37063	1.15565	1074	6978	6866.6	6071.4	6345.7	2994.6	4867.8	6834.6	4321.5
254633_at	AT4G18640	MRH1 (morphogenesis of root hair 1); ATP binding / protein serine/threonine kinase	-1.52247	0.000197858	9.45545e-05	0.998327	0.990626	0.93953	0.920496	0.991569	1.06621	0.995957	0.681311	0.656829	1.01432	0.871949	At4g18640	1	53.3229	133.435	1276.71	2702.21	112.93	0	115.21	508.37	296.843	914.472	0	1.97331	4.93801	47.2471	100				0.472471	0.0493801	0.0197331	2.11653	299	29797.6	29044.7	28748.6	28901.6	27866.1	29184.4	28614.3	32730.8
259836_at	AT1G52240	ATROPGEF11/ROPGEF11 (KINASE PARTNER PROTEIN-LIKE); Rho guanyl-nucleotide exchange factor	-1.52267	0.000144233	0.000142997	0.99765	0.98693	1.21741	1.12576	1.01631	0.979176	0.920652	0.76155	0.656743	1.32125	0.875458	At1g52240	1	0	64.5403	1325.78	2312.68	0	0	0	0	35.0269	204.736	0	0	2.79071	57.3264	100				0.573264	0.0279071	0	1.7444	393	21898.4	22479.4	19262.3	21774.6	21984.3	19495.1	20875.3	19088.7
245981_at	AT5G13100	similar to Os01g0102500 [Oryza sativa (japonica cultivar-group)] (GB:NP_001041749.1); contains domain no description (G3D.3.40.109.10); contains domain NADH oxidase/flavin reductase (SSF55469)	-1.52439	0.000108659	0.000108354	0.998128	0.989539	1.0099	0.925701	0.932232	0.933923	0.896006	0.80525	0.656001	0.964047	0.914612	At5g13100	1	0	111.174	973.141	2746.04	542.91	239.83	340.51	187.692	326.717	298.158	280.94	0	4.04853	35.438	100				0.35438	0.0404853	0	2.82183	437	12092.6	11148.9	11279.9	10023.9	12252.4	12493.6	10669.9	14121
249852_at	AT5G23270	STP11 (SUGAR TRANSPORTER 11); carbohydrate transporter/ sugar porter	-1.52454	7.29932e-05	4.23792e-05	0.999135	0.99511	0.937704	0.871313	1.10416	1.13157	0.973074	0.694438	0.655937	0.922063	0.865746	At5g23270	1	129.999	232.22	1909.98	5399.75	143.07	133.57	139.53	126.414	96.045	100.021	0	2.4075	4.30058	35.3716	100				0.353716	0.0430058	0.024075	2.82712	109	67883.4	61433.5	59930.9	60230.1	59859	59897.3	63963.7	58765.3
249375_at	AT5G40730	AGP24 (ARABINOGALACTAN PROTEIN 24)	-1.52553	5.07016e-06	1.77697e-06	0.999937	0.999638	1.05198	0.942986	1.13636	1.21539	1.1111	0.565044	0.655511	0.864139	0.902436	At5g40730	3	3075.96	4357.93	7269.35	8535.84	3903.27	147.84	501.41	615.667	4241.79	7688.97	1075.47	36.0358	51.0545	85.1626	100				0.851626	0.510545	0.360358	1.17422	27	96474.7	104917	90887.4	89638.7	106137	102431	101809	121266
263062_at	AT2G18180	SEC14 cytosolic factor, putative / phosphoglyceride transfer protein, putative	-1.52682	1.93744e-05	1.39682e-05	0.999653	0.998027	1.09631	0.991561	1.17101	1.23738	1.14135	0.634112	0.654956	0.729118	0.892748	At2g18180	-	0	0	0	0	0	0	0	0	0	0	0												177	54966.9	53153.3	52903.3	44886.3	40113	37340.1	34867.9	46975
262603_at	AT1G15380	lactoylglutathione lyase family protein / glyoxalase I family protein	-1.52769	0.000545424	0.00050166	0.993446	0.964889	0.899206	0.957606	0.712575	0.712678	0.588911	0.991559	0.654584	1.09413	0.921096	At1g15380	1	0	216.305	716.249	1199.46	0	0	0	0	1322.3	636.606	0	0	18.0335	59.7142	100				0.597142	0.180335	0	1.67464	1323	3123.7	3050.7	3116.8	3458.6	1894	2930.7	2246.4	2579
246918_at	AT5G25340	similar to unknown protein [Arabidopsis thaliana] (TAIR:AT4G32270.1); similar to Ubiquitin [Medicago truncatula] (GB:ABE81772.1); contains domain no description (G3D.3.10.20.90); contains domain Ubiquitin-like (SSF54236)	-1.5279	3.1351e-05	2.7978e-05	0.999386	0.996515	0.994197	0.907794	0.994503	0.986644	0.994477	0.736854	0.654493	1.02504	0.824814	At5g25340	1	71.4304	86.32	1048.41	3139.84	0	0	0	0	0	0	0	2.27497	2.74919	33.3905	100				0.333905	0.0274919	0.0227497	2.99486	204	40992	44842.8	41040.2	37334.9	35657.6	37775.4	36014.8	36837.9
257887_at	AT3G17090	protein phosphatase 2C family protein / PP2C family protein	-1.53003	6.39784e-05	4.92325e-05	0.999022	0.994476	0.917287	0.794546	1.10745	0.902347	0.905392	0.783699	0.653583	1.00925	0.788964	At3g17090	1	191.885	185.523	490.822	1022.92	512.39	422.85	631.41	478.261	507.192	821.113	237.78	18.7585	18.1365	47.9822	100				0.479822	0.181365	0.187585	2.08411	698	13052.5	11804.6	11043.1	10487.9	8800.1	9458.5	7165.7	7711.3
245600_at	AT4G14230	CBS domain-containing protein-related	-1.53036	0.00122629	0.000712303	0.991288	0.954104	0.938546	0.997148	0.81276	0.879119	0.939399	0.875163	0.653442	0.779802	0.845713	At4g14230	6	476.806	508.959	520.014	791.987	244.6	547.62	594.64	435.036	227.343	264.135	442.73	60.2037	64.2636	65.6594	100				0.656594	0.642636	0.602037	1.52301	1434	1827.3	2154.2	1969.5	2260.6	1274.1	1012.6	1296.4	1177
252394_at	AT3G47940	DNAJ heat shock protein, putative	-1.53093	0.000593716	0.000461031	0.993881	0.967104	0.971858	1.10706	0.896888	0.96384	0.898825	0.721379	0.653199	1.07962	0.831266	At3g47940	3	209.089	256.229	485.974	715.57	97.16	130.96	107.19	140.532	145.982	114.802	282.8	29.2199	35.8077	67.9143	100				0.679143	0.358077	0.292199	1.47244	1275	2488.8	2080	2564	2640.4	2500.3	2361.1	2929	2295.3
245777_at	AT1G73540	ATNUDT21 (Arabidopsis thaliana Nudix hydrolase homolog 21); hydrolase	-1.53095	9.0459e-05	0.00010362	0.998196	0.989909	1.03456	0.996135	0.907056	0.869131	0.796362	0.774659	0.65319	0.980825	0.818086	At1g73540	3	394.847	541.346	1398.48	1382.28	252.71	215.96	202.29	299.356	170.347	194.655	126.59	28.2339	38.7095	100	98.8412				1.01172	0.391633	0.285649	0.988412	639	8103.4	9054.7	8532.3	7988.6	10477	11608.1	12345.6	8816.1
249049_at	AT5G44340	TUB4 (tubulin beta-4 chain)	-1.53124	2.04141e-05	8.36362e-06	0.999773	0.998705	0.980157	0.918046	1.03992	1.09388	1.01782	0.716636	0.653065	1.03243	0.916059	At5g44340	1	1457.24	1544.17	3939.74	6854.44	3215.31	1460.57	3484.64	3634.11	2700.06	5242.87	5817.7	21.2599	22.528	57.4773	100				0.574773	0.22528	0.212599	1.73982	82	67544.9	70217.5	65960.1	63072.5	76545.2	76984.8	75510.1	85985.7
249133_at	AT5G43130	transcription initiation factor	-1.54049	0.000511715	0.000279031	0.995938	0.977771	0.988898	0.934817	0.998944	1.00635	0.958167	0.990703	0.649142	1.20626	1.06303	At5g43130	6	834.521	828.981	914.808	898.778	465.73	431.23	465.17	460.48	521.908	455.608	675.63	91.2236	90.6181	100	98.2477				1.01784	0.922343	0.928507	0.982477	1121	4419.2	4381.6	4430.6	3888.9	3532.5	4417	3730	4278.4
254024_at	AT4G25780	pathogenesis-related protein, putative	-1.54084	3.73279e-05	1.22683e-05	0.999688	0.998226	0.974159	0.877067	1.01751	1.07111	0.929968	0.608251	0.648998	0.864363	0.844921	At4g25780	1	0	195.715	2670.2	5608.44	425.05	144.39	0	0	71.6261	43.3248	0	0	3.48965	47.6105	100				0.476105	0.0348965	0	2.10038	48	93264.5	89982	84774.9	80207.8	82824.5	83149.4	81059.6	93657.5
255423_at	AT4G03290	calcium-binding protein, putative	-1.54105	0.000112791	5.744e-05	0.998889	0.993738	1.13481	0.998967	1.17122	1.14153	1.07272	0.735344	0.648907	1.00363	0.826969	At4g03290	1	0	0	1431.44	3427.89	0	0	0	0	0	0	0	0	0	41.7588	100				0.417588	0	0	2.39471	172	50621.2	46487.3	48567.2	36917.2	51423.5	59919.3	49949.2	58571.4
247830_at	AT5G58530	glutaredoxin family protein	-1.54258	0.000409616	0.000194364	0.996978	0.983302	0.831415	0.736432	0.819413	0.825838	0.80653	0.693592	0.648264	0.942631	0.993047	At5g58530	3	446.378	460.445	716.74	1101.9	178.52	111.72	165.65	0	302.358	264.914	99.57	40.5097	41.7863	65.0455	100				0.650455	0.417863	0.405097	1.53738	877	4871.4	4196.1	3898.9	4132.7	5313	4838.3	4520.9	5710
266273_at	AT2G29410	MTPB1; efflux permease/ zinc ion transporter	-1.54265	0.000561029	0.00040607	0.994482	0.970187	1.10354	0.948376	0.992323	1.02023	1.07163	0.645394	0.648236	0.944711	0.858453	At2g29410	2	0	126.02	994.635	989.942	0	0	0	0	0	0	0	0	12.67	100	99.5282				1.00474	0.1273	0	0.995282	932	4755.6	4990	4703.6	3671.7	4841.7	5576.3	5649.3	5061.7
247885_at	AT5G57830	similar to unknown protein [Arabidopsis thaliana] (TAIR:AT4G30830.1); similar to Protein of unknown function DUF593 [Medicago truncatula] (GB:ABE79503.1); contains InterPro domain Protein of unknown function DUF593; (InterPro:IPR007656)	-1.54387	6.22174e-05	6.21353e-05	0.998815	0.993326	0.959115	0.937791	1.11595	1.11549	1.10358	0.664107	0.647725	0.898375	0.872126	At5g57830	1	0	119.774	674.976	1095.04	0	0	0	99.0238	217.685	364.387	0	0	10.9379	61.6395	100				0.616395	0.109379	0	1.62234	807	6708.1	6178	6440.4	6159.2	7373.3	7243.2	7788.3	6822.1
255847_at	AT2G33270	thioredoxin family protein	-1.54671	9.15797e-05	6.5787e-05	0.998758	0.99301	0.861215	0.85449	1.1006	0.924203	1.06018	0.705511	0.646534	0.923682	0.92803	At2g33270	1	0	0	1004.12	1782.49	0	0	0	0	0	0	0	0	0	56.3322	100				0.563322	0	0	1.77518	376	18776	19821.4	20080.3	18215.7	28552.2	26314.5	22583.6	23489.6
253326_at	AT4G33440	glycoside hydrolase family 28 protein / polygalacturonase (pectinase) family protein	-1.54712	0.00011539	0.000134549	0.997765	0.987552	0.957049	0.836068	1.0427	1.24941	1.04585	0.645651	0.64636	0.74948	0.788667	At4g33440	1	0	251.942	948.913	1605.92	123.96	0	0	0	188.195	166.136	0	0	15.6883	59.0884	100				0.590884	0.156883	0	1.69238	804	5649.6	6133.4	4879.3	5414.2	3976.8	3695.7	4528.7	4664.8
258889_at	AT3G05610	pectinesterase family protein	-1.54933	3.42612e-05	9.09077e-06	0.999757	0.998613	0.992862	0.872118	1.10889	1.1189	1.05249	0.643237	0.645441	0.924996	0.838274	At3g05610	1	0	270.118	3286.99	5481.31	0	0	0	0	0	0	0	0	4.92799	59.9671	100				0.599671	0.0492799	0	1.66758	44	100376	106744	100602	81329.7	102343	102433	93474.9	113150
257090_at	AT3G20530	protein kinase family protein	-1.55079	3.04761e-05	2.43735e-05	0.999452	0.996887	1.0338	0.991099	1.02259	1.02886	0.914235	0.802952	0.64483	1.04802	0.830792	At3g20530	1	0	0	2011.64	4226.05	0	0	0	0	0	0	0	0	0	47.601	100				0.47601	0	0	2.1008	150	45921.7	48607.4	53039.1	37585.3	41759.6	45047.9	39194.4	48145.5
264660_at	AT1G09940	HEMA2; glutamyl-tRNA reductase	-1.55355	0.000454669	0.000408989	0.99445	0.970021	0.883266	0.793576	1.00785	0.891006	0.934262	0.523371	0.643686	0.889364	0.884598	At1g09940	1	0	223.787	604.906	969.917	360.31	327.54	314.27	215.287	266.525	388.86	150.33	0	23.0728	62.3668	100				0.623668	0.230728	0	1.60342	885	5540.7	5263.5	4637.4	5069.7	4559.5	4702.1	4756.5	3431.4
246877_at	AT5G26150	protein kinase family protein	-1.55666	8.9711e-05	4.23062e-05	0.999136	0.995117	0.89603	0.928016	0.928758	1.05814	0.788722	0.661715	0.642401	1.16851	1.0664	At5g26150	2	0	0	673.674	1001.27	0	0	0	0	0	0	0	0	0	67.2821	100				0.672821	0	0	1.48628	846	5727.8	5018.2	5588.1	5541.5	5462.8	5580.6	6393.3	6188.5
262885_at	AT1G64740	TUA1 (ALPHA-1 TUBULIN)	-1.55714	2.68334e-05	1.22267e-05	0.999689	0.998231	0.976615	0.858954	0.926037	1.0613	0.906073	0.582335	0.642204	1.0148	0.94141	At1g64740	1	150.695	260.707	2434.86	5574.79	232.12	368.27	379.75	389.745	139.775	343.274	311.64	2.70314	4.67653	43.6763	100				0.436763	0.0467653	0.0270314	2.28957	96	74638.9	74356	66919.2	64125	65470.7	71357.2	75061.9	81751.9
245365_at	AT4G17720	RNA recognition motif (RRM)-containing protein	-1.55887	0.000393743	0.000224143	0.996604	0.981302	1.11478	1.00267	0.925278	0.933754	0.955117	0.953156	0.641492	1.09508	0.979466	At4g17720	2	144.69	0	884.321	763.574	195.84	215.04	334.44	234.87	374.706	153.541	516.56	16.3618	0	100	86.3458				1.15813	0	0.189491	0.863458	1401	3296.5	3396.3	3127	2892.7	3368.1	4142.1	4099.7	3479.3
258225_at	AT3G15630	similar to unknown protein [Arabidopsis thaliana] (TAIR:AT1G52720.1); similar to conserved hypothetical protein [Medicago truncatula] (GB:ABE92597.1)	-1.55984	0.00169177	0.000722416	0.991188	0.953611	1.08024	1.09704	0.94181	0.909811	0.64316	0.624695	0.641091	1.01154	0.936604	At3g15630	3	133.923	257.597	652.92	640.673	680.14	0	942.11	2980.27	423.635	346.896	176.33	20.5115	39.453	100	98.1242				1.01912	0.402073	0.209036	0.981242	1717	1819.7	1692.6	1430.7	2136.2	1757.2	1680.5	1979	1341.9
255635_at	AT4G00720	shaggy-related protein kinase theta / ASK-theta (ASK8)	-1.56448	7.71409e-05	9.31281e-05	0.998347	0.990741	0.856406	0.773985	0.935519	1.01678	0.887767	0.655387	0.63919	1.04213	0.958077	At4g00720	1	193.852	189.542	633.772	1226.88	416.99	619.76	414.78	517.056	444.562	882.788	864.39	15.8004	15.4491	51.657	100				0.51657	0.154491	0.158004	1.93585	385	18806.8	19066.2	17483	16745.1	23517.6	22211.8	21990.8	27710.8
257392_at	AT2G24450	fasciclin-like arabinogalactan family protein	-1.56663	7.8381e-05	1.80833e-05	0.999571	0.997562	0.967283	0.892848	1.14932	1.15311	1.1003	0.646226	0.638314	0.948049	0.996273	At2g24450	1	0	329.022	3942.82	6496.39	0	0	0	0	0	0	0	0	5.0647	60.6925	100				0.606925	0.050647	0	1.64765	52	94785	99333.7	92621.5	86559.1	102772	100085	101335	102193
254477_at	AT4G20380	LSD1 (LESION SIMULATING DISEASE)	-1.56721	4.1546e-05	4.31915e-05	0.999121	0.995034	0.879057	0.830693	1.0388	0.96629	1.03618	0.750049	0.638077	0.836857	0.809079	At4g20380	1	275.267	290.844	1121.48	2992.57	415.44	267.22	266.8	361.555	448.416	343.445	483.76	9.19832	9.71887	37.4756	100				0.374756	0.0971887	0.0919832	2.6684	270	31809.8	31375.2	28893.5	30815.2	32428.3	33633.5	28414	33036.8
253039_at	AT4G37760	squalene monooxygenase, putative / squalene epoxidase, putative	-1.56975	3.15519e-05	3.21115e-05	0.999312	0.9961	0.954807	0.953509	0.934632	0.886378	0.822036	0.781193	0.637044	1.05832	0.940967	At4g37760	3	296.488	309.523	939.852	1264.53	773	806.02	554.58	341.413	186.74	340.76	118.96	23.4466	24.4774	74.3245	100				0.743245	0.244774	0.234466	1.34545	434	18953.2	19977.7	19159	19719	17312.6	18847.1	18852.1	15440.7
261423_at	AT1G18750	AGL65; DNA binding / transcription factor	-1.57326	0.000537358	0.000545727	0.992981	0.962541	0.960226	0.944317	0.479587	1.07565	0.584298	1.77273	0.635623	0.971537	1.08869	At1g18750	2	0	0	694.822	680.847	0	165.49	0	0	97.2795	0	0	0	0	100	97.9888				1.02053	0	0	0.979888	1177	2803.8	2579.9	2285.1	3009.4	1183.7	1164.5	2534.9	2731.8
258600_at	AT3G02810	protein kinase family protein	-1.57387	3.67146e-05	2.1901e-05	0.999498	0.997148	1.03396	1.00383	1.13008	1.26727	1.0543	0.65303	0.635375	0.816224	0.82661	At3g02810	1	0	0	1027.32	2289.81	0	0	0	0	0	0	0	0	0	44.8649	100				0.448649	0	0	2.22891	274	43148.7	37614.6	40940.8	37468.6	32291.8	31952.5	34740.9	37302.8
254507_at	AT4G20160	similar to protein binding / zinc ion binding [Arabidopsis thaliana] (TAIR:AT1G30860.1); similar to hypothetical protein DDBDRAFT_0188541 [Dictyostelium discoideum AX4] (GB:XP_636078.1); contains domain NEURALIZED (PTHR12429)	-1.57398	3.53426e-05	2.4255e-05	0.999454	0.996899	1.11644	1.09206	1.02954	1.16451	1.11549	0.619219	0.635333	1.07995	0.875424	At4g20160	1	0	0	791.209	1322.36	0	0	0	0	0	134.826	0	0	0	59.8331	100				0.598331	0	0	1.67132	773	6963.9	5867.8	6082.1	6469.4	6488	6311	7635.6	6841.3
258783_at	AT3G11760	similar to unknown protein [Arabidopsis thaliana] (TAIR:AT5G04860.1); similar to expressed protein [Oryza sativa (japonica cultivar-group)] (GB:ABF97907.1); similar to conserved hypothetical protein [Medicago truncatula] (GB:ABE84189.1); similar to Os03g0	-1.57416	0.000602283	0.000542761	0.993012	0.962697	0.987764	1.07225	1.08451	1.12052	1.07606	0.812386	0.635258	0.934327	0.832764	At3g11760	3	466.233	399.692	848.413	1166.53	441.47	206.01	0	340.495	261.059	183.947	283.22	39.9676	34.2633	72.7297	100				0.727297	0.342633	0.399676	1.37495	1308	2667	2507.6	3175.3	2441.9	3776.3	4214.4	4287.6	3968.4
254560_at	AT4G19110	protein kinase, putative	-1.57472	3.042e-05	3.45608e-05	0.999269	0.995859	0.913216	0.838551	0.892153	0.962409	0.836057	0.750564	0.635035	1.00591	0.846006	At4g19110	1	275.382	233.286	715.425	1232.55	295.58	364.14	583.33	594.261	610.125	801.648	322.53	22.3425	18.9271	58.0443	100				0.580443	0.189271	0.223425	1.72282	379	22568.6	18958.9	19999.6	18132.6	16443.4	16486.4	14064.1	21458.9
258012_at	AT3G19310	phospholipase C	-1.57493	3.08419e-05	3.21765e-05	0.999311	0.996094	1.04558	0.957354	1.048	1.0554	0.914738	0.685185	0.634947	0.941738	0.828939	At3g19310	1	131.189	236.209	1501.4	2895.25	0	0	97.13	0	142.436	115.1	0	4.53116	8.1585	51.8574	100				0.518574	0.081585	0.0453116	1.92837	226	36094.1	34096.8	34197.2	30071	37245.8	39302	41922.1	35165.9
252052_at	AT3G52600	ATCWINV2 (ARABIDOPSIS THALIANA CELL WALL INVERTASE 2); hydrolase, hydrolyzing O-glycosyl compounds	-1.57515	1.10533e-05	2.79492e-06	0.999908	0.999475	1.029	0.887183	1.11514	1.06836	1.09193	0.823211	0.63486	1.06123	0.87618	At3g52600	2	0	157.905	2717.76	3808.85	0	0	0	0	0	0	0	0	4.14574	71.3538	100				0.713538	0.0414574	0	1.40147	50	89674.9	100190	83784.5	79912.6	76808	81047	76594.7	74638
252331_s_at	AT3G48790	[AT3G48780, serine C-palmitoyltransferase, putative];[AT3G48790, serine C-palmitoyltransferase, putative]	-1.5806	7.40681e-05	0.00010288	0.998206	0.989967	0.908236	1.07805	1.06602	1.04968	0.964095	0.817457	0.632669	1.01341	0.975605	At3g48790	3	273.755	262.255	533.74	968.116	65.99	132.83	79.16	90.2364	396.881	228.57	205.48	28.2771	27.0892	55.1317	100				0.551317	0.270892	0.282771	1.81384	504	12768.3	10811.5	13973.1	14015.5	18199.3	16294.1	17182.5	16782.3
266558_at	AT2G23900	glycoside hydrolase family 28 protein / polygalacturonase (pectinase) family protein	-1.58118	2.06e-05	8.54212e-06	0.999769	0.998682	0.939363	0.889246	1.20788	1.14796	1.19427	0.617526	0.632439	0.948445	0.934749	At2g23900	1	0	118.47	1541.12	5141.49	0	0	0	0	0	0	0	0	2.30419	29.9741	100				0.299741	0.0230419	0	3.33622	92	66582.8	62218.2	63620.5	58308.6	70363.1	68561.1	66289.5	65742.7
247547_at	AT5G61360	similar to unknown protein [Arabidopsis thaliana] (TAIR:AT5G07730.1)	-1.58969	1.61014e-05	1.17658e-05	0.999699	0.998286	1.03839	0.957646	0.949375	1.08593	1.06986	0.623815	0.629053	0.941827	0.86724	At5g61360	1	256.056	300.214	1337.26	2688.03	134.96	107.5	106.02	146.501	84.7579	130.603	158.79	9.52579	11.1685	49.7487	100				0.497487	0.111685	0.0952579	2.0101	399	18707.1	19171.3	16568	18364.9	14449	17583.3	17698.9	18940.7
249240_at	AT5G42220	ubiquitin family protein	-1.59174	2.7504e-05	3.37371e-05	0.999283	0.99594	0.932175	0.783184	0.928978	0.885046	0.946924	0.697448	0.628243	0.845418	0.818478	At5g42220	3	373.824	275.413	737.198	1036.74	272.39	276.38	308.21	434.555	354.416	372.858	702.62	36.0576	26.5652	71.1073	100				0.711073	0.265652	0.360576	1.40633	631	9416.9	8623.3	7539.1	7617.7	6184	6353.3	5605	6339.4
249447_at	AT5G39400	pollen specific phosphatase, putative / phosphatase and tensin, putative (PTEN1)	-1.59178	0.000101371	5.02235e-05	0.999005	0.994386	1.00249	0.960995	1.08981	1.01749	0.939587	0.807964	0.628226	0.958072	0.903893	At5g39400	1	0	0	1251.26	3426.64	0	0	0	0	0	0	0	0	0	36.5157	100				0.365157	0	0	2.73855	147	49000	53180.8	52389.3	45561.6	55839	52718.7	46502.5	54851.8
258718_at	AT3G09760	zinc finger (C3HC4-type RING finger) family protein	-1.59278	0.000295449	0.000207566	0.996811	0.982407	0.970825	0.897025	0.900936	0.91335	0.861019	0.751581	0.627834	0.990534	0.887981	At3g09760	1	104.209	128.506	807.95	1981.42	106.78	172.98	143.37	193.54	143.552	113.483	137.32	5.25932	6.48555	40.7763	100				0.407763	0.0648555	0.0525932	2.4524	621	10693.5	10563.4	9972.4	9668.6	7603.4	7848.2	7506.2	8158.3
258035_at	AT3G21180	ACA9 (autoinhibited Ca2+ -ATPase 9); calcium-transporting ATPase/ calmodulin binding	-1.59443	8.56229e-05	0.000117666	0.997997	0.988822	1.03133	0.894793	1.02121	0.960104	0.918032	0.786159	0.627182	0.893527	0.820054	At3g21180	3	243.75	705.124	2520	3518.43	0	0	0	0	121.815	387.666	0	6.92779	20.0409	71.6229	100				0.716229	0.200409	0.0692779	1.3962	208	41851	53341.8	40425.9	42164.7	37713.8	40125	34285.1	38896.4
260661_at	AT1G19500	similar to unknown protein [Arabidopsis thaliana] (TAIR:AT2G35765.1)	-1.59613	1.13516e-05	7.08328e-06	0.999802	0.99887	1.00549	0.989932	1.07026	1.06647	1.04962	0.692816	0.626514	1.00715	0.883047	At1g19500	1	0	320.455	3412.53	5889.54	0	0	0	0	0	0	0	0	5.44109	57.9422	100				0.579422	0.0544109	0	1.72586	138	44928.4	50576.3	45892.5	48134.5	52976.3	52083.2	55475.2	49212.3
251874_at	AT3G54240	hydrolase, alpha/beta fold family protein	-1.59765	5.70124e-06	5.56647e-06	0.999838	0.999073	1.13709	1.10359	1.213	1.17655	1.26444	0.819359	0.62592	0.824086	0.859497	At3g54240	1	0	0	1146.08	2128.56	0	0	0	0	0	0	0	0	0	53.843	100				0.53843	0	0	1.85725	140	46255.9	50173.1	41809.3	51778.5	32151.7	27655.9	26148.9	31861.6
264602_at	AT1G04700	protein kinase family protein	-1.59924	2.92467e-05	2.27691e-05	0.999482	0.997056	0.960304	0.971069	0.948483	1.04265	0.936825	0.679575	0.625299	0.93962	0.927308	At1g04700	1	127.246	250.046	1183.94	2498.72	101.89	80.85	99.65	0	114.962	356.289	50.07	5.09244	10.0069	47.382	100				0.47382	0.100069	0.0509244	2.11051	398	16958.4	15823.4	18048.7	15100.6	17668.4	17632.8	17699.3	21106.6
261045_at	AT1G01310	allergen V5/Tpx-1-related family protein	-1.60414	2.91737e-05	1.72821e-05	0.999587	0.997651	1.04717	0.971598	1.0307	1.04942	0.977357	0.704932	0.623389	1.16127	0.826186	At1g01310	1	0	0	1550.34	3699.7	0	0	0	0	0	0	0	0	0	41.9045	100				0.419045	0	0	2.38638	224	35893.2	34286.6	31704.9	33410.4	32475.6	35767.1	34212.1	35269.8
258200_at	AT3G13900	haloacid dehalogenase-like hydrolase family protein	-1.60903	6.4169e-05	2.55546e-05	0.99943	0.996764	0.959196	0.960033	0.850454	0.918154	0.660457	0.739715	0.621491	1.15681	0.878119	At3g13900	3	191.085	272.901	583.195	887.66	105.25	92.45	90.53	0	49.5326	76.0589	0	21.5269	30.7438	65.7002	100				0.657002	0.307438	0.215269	1.52206	859	7856.3	7049.9	7799.7	7119.5	5978.1	6375.6	6180.9	7156.2
255232_at	AT4G05330	AGD13 (ARF-GAP DOMAIN 13)	-1.61132	1.99574e-05	1.70898e-05	0.999591	0.997672	1.03249	0.983614	1.07674	1.16491	1.17333	0.615976	0.620608	0.814172	0.807811	At4g05330	1	357.716	557.812	2302.89	4608.31	309.88	257.15	277.26	232.864	172.467	383.777	99.1	7.76239	12.1045	49.9724	100				0.499724	0.121045	0.0776239	2.00111	258	31108.9	29922	30885.1	27256.5	33419.7	32029.1	35695.8	35112.1
252873_at	AT4G40020	similar to unknown protein [Arabidopsis thaliana] (TAIR:AT5G16730.1); similar to Os04g0450900 [Oryza sativa (japonica cultivar-group)] (GB:NP_001052943.1); similar to Protein kinase PKN/PRK1, effector [Medicago truncatula] (GB:ABE94710.1); similar to H081	-1.61201	0.000400025	0.000250129	0.996285	0.979607	1.0497	1.20556	0.858786	0.98992	0.847266	0.706025	0.620343	0.996937	0.820819	At4g40020	2	29.7169	23.9666	581.574	593.965	0	0	0	0	0	0	0	5.00314	4.03501	97.914	100				0.97914	0.0403501	0.0500314	1.0213	1473	1235.6	1309.5	1594.3	1328.7	2161.9	2191.8	2187.3	2831.2
253061_at	AT4G37610	BT5 (BTB and TAZ domain protein 5); protein binding / transcription regulator	-1.61327	0.000680334	0.000577032	0.992656	0.960904	0.969372	0.936564	0.780056	0.673105	0.625308	0.899636	0.619859	0.929686	0.741222	At4g37610	2	0	0	516.699	671.038	716	0	274.58	1025.48	453.654	427.263	0	0	0	77	100				0.77	0	0	1.2987	2127	1065.5	979.1	978.5	996.9	1574.2	2093	1851.8	1312.6
262022_at	AT1G35490	bZIP family transcription factor	-1.62119	0.000679521	0.000754317	0.990874	0.952071	1.02942	0.997642	1.07135	1.14636	1.41244	0.558458	0.616831	1.04467	0.718565	At1g35490	2	73.6636	418.077	4471.37	7051.65	0	0	0	0	0	0	0	1.04463	5.92878	63.4088	100				0.634088	0.0592878	0.0104463	1.57707	265	62714.9	59688.3	62894.9	55729.4	39584.8	30292.8	30411.2	44358.5
245036_at	AT2G26410	IQD4 (IQ-domain 4); calmodulin binding	-1.62538	0.00039996	0.000201768	0.996884	0.982799	0.909103	0.931316	0.996765	1.11195	0.975838	0.630655	0.615241	0.967783	0.980485	At2g26410	1	0	479.928	2364.91	3843.28	0	0	0	0	0	435.302	0	0	12.4875	61.5338	100				0.615338	0.124875	0	1.62512	180	52311	49765.6	55247.9	49322.9	49623.7	58084.6	59536.4	60619
257119_at	AT3G20190	leucine-rich repeat transmembrane protein kinase, putative	-1.62928	2.81328e-06	3.00239e-06	0.999902	0.999443	0.968525	0.866083	0.992253	0.996293	0.845323	0.648714	0.613767	1.01114	0.939189	At3g20190	1	0	444.601	1763.27	3682.75	0	0	0	0	0	0	0	0	12.0725	47.8792	100				0.478792	0.120725	0	2.08859	145	58094.4	53281.1	54148	45447.2	52432.6	51933.5	50249.1	54541.9
252325_at	AT3G48560	CSR1 (CHLORSULFURON/IMIDAZOLINONE RESISTANT 1)	-1.62981	2.15417e-05	1.20956e-05	0.999692	0.998247	0.929518	0.91854	0.950738	0.984044	0.852371	0.521054	0.613569	0.934799	0.91413	At3g48560	3	907.789	853.788	1293.81	3738.74	1379.46	1863.9	2252.55	1228.83	842.342	693.404	1268.16	24.2806	22.8363	34.6054	100				0.346054	0.228363	0.242806	2.88972	272	29701	29235.3	28140.1	30100.1	29169.8	29694	30490.1	30435.8
248146_at	AT5G54940	eukaryotic translation initiation factor SUI1, putative	-1.63285	9.75893e-05	8.11852e-05	0.998524	0.991712	1.05534	1.00224	0.846978	0.942231	0.786254	0.657479	0.612425	0.892766	0.89402	At5g54940	3	318.858	383.799	583.128	1069.05	1139.38	2516.47	2577.03	3345.14	2498.57	1006.62	1234.91	29.8262	35.9008	54.5462	100				0.545462	0.359008	0.298262	1.83331	931	5052.7	5020.7	4872.5	4694.1	5702.8	6736	6374.8	7462.9
246453_at	AT5G16830	SYP21 (syntaxin 21); t-SNARE	-1.63393	0.00147652	0.00070224	0.991388	0.954596	0.926554	0.844731	0.868263	0.923842	0.804297	0.767539	0.612021	0.976944	0.885862	At5g16830	3	422.678	403.781	683.396	969.798	544.69	477.77	336.19	618.494	747.918	807.915	672.52	43.5842	41.6356	70.468	100				0.70468	0.416356	0.435842	1.41908	1392	4000.1	3686.5	3693.1	3314.7	4295.7	4513.7	4091.5	5281.8
262369_at	AT1G73010	phosphoric monoester hydrolase	-1.63886	4.50528e-05	5.84142e-05	0.998874	0.993652	0.941464	1.05888	1.00381	1.23352	1.15931	0.575786	0.610179	0.952479	1.06183	At1g73010	6	1248.43	1711.68	1808.74	1489.15	0	638.23	0	326.688	229.829	169.728	5885.38	69.0222	94.6336	100	82.3306				1.21462	1.14943	0.838354	0.823306	761	5358.4	6049.6	6350.7	6480.1	4458.1	4598.9	6095.5	5034.1
267052_at	AT2G38410	VHS domain-containing protein / GAT domain-containing protein	-1.64763	0.000246873	0.000207416	0.996813	0.982417	0.844884	0.76688	0.959359	0.952613	1.03387	0.772107	0.606931	1.09615	0.843912	At2g38410	3	204.487	185.054	512.429	730.732	181.99	187.79	155.58	224.969	270.584	366.446	442.25	27.9838	25.3245	70.1255	100				0.701255	0.253245	0.279838	1.42602	1460	2511.5	2033.3	2155.5	1969.7	2188.6	2490.1	2482.1	2163.7
248534_at	AT5G50030	invertase/pectin methylesterase inhibitor family protein	-1.64794	4.33191e-06	3.34038e-06	0.999893	0.999391	0.995939	0.82386	1.06836	1.05041	0.915045	0.715304	0.606817	1.12327	0.9452	At5g50030	2	247.297	774.859	5919.83	8715.91	0	0	0	118.59	0	113.061	0	2.8373	8.89017	67.9199	100				0.679199	0.0889017	0.028373	1.47232	56	95634.2	98717.2	83588.7	77182.5	101396	103561	98985.5	102528
259886_at	AT1G76370	protein kinase, putative	-1.6507	1.85646e-05	1.25962e-05	0.999682	0.998187	0.978394	0.931287	1.01488	1.11383	1.00196	0.684792	0.605804	1.12924	0.912288	At1g76370	1	0	0	977.742	2792.71	0	0	0	0	0	0	0	0	0	35.0105	100				0.350105	0	0	2.85629	162	52856.1	51962.2	51622.6	48149	54621.4	54515.6	57966.7	61811.2
266302_at	AT2G27050	EIL1 (ETHYLENE-INSENSITIVE3-LIKE 1); transcription factor	-1.65163	0.000567239	0.000504581	0.993415	0.964731	0.934706	0.930521	0.994054	0.79826	0.843648	0.970254	0.605463	1.20251	0.893683	At2g27050	2	0	0	442.833	711.543	513.44	585.91	623.6	345.092	446.147	571.845	242.18	0	0	62.2356	100				0.622356	0	0	1.6068	1468	4094.4	4124.1	4397.6	3784.1	4707.6	4352.9	2690.9	4585
258057_at	AT3G28970	similar to unknown protein [Arabidopsis thaliana] (TAIR:AT3G12760.1); similar to Protein of unknown function DUF298 [Medicago truncatula] (GB:ABE80372.1); contains InterPro domain Protein of unknown function DUF298; (InterPro:IPR005176)	-1.65245	0.000588005	0.000490985	0.99356	0.965466	1.19613	1.15063	0.890519	0.992423	0.974467	0.530501	0.605161	0.951446	0.915495	At3g28970	25	437.616	403.38	253.27	336.778	218.76	219.49	258.7	321.255	199.093	183.63	463.21	100	92.1766	57.8751	76.9574				0.75204	1.19776	1.29942	1.32972	1941	1281	1382.3	1241.6	1320.4	1880.6	1645.5	2256.1	1673.5
247523_at	AT5G61410	RPE (EMBRYO DEFECTIVE 2728); ribulose-phosphate 3-epimerase	-1.65467	1.67965e-05	7.74516e-06	0.999787	0.998784	0.899759	0.875952	0.872483	0.989467	0.84575	0.597549	0.604349	1.04076	0.997787	At5g61410	1	191.828	228.235	1411.93	4814.74	3915.15	3363.51	3515.55	3397.09	254.585	283.166	624.9	3.98419	4.74034	29.3252	100				0.293252	0.0474034	0.0398419	3.41004	338	22115.5	21517.5	20811.8	21666.7	20901	24474.2	23116.4	28342.8
246878_at	AT5G26060	S1 self-incompatibility protein-related	-1.6572	1.65827e-05	1.54846e-05	0.999623	0.997853	1.03575	1.00661	1.02566	0.994836	0.876676	0.686647	0.603428	1.14694	0.853169	At5g26060	2	66.0962	468.469	2491.72	3338.38	0	0	0	0	0	0	0	1.97989	14.0328	74.6386	100				0.746386	0.140328	0.0197989	1.33979	255	39577.9	33387	39567	31345	36342.5	28245.3	33994.3	28652.7
264601_at	AT1G04540	C2 domain-containing protein	-1.65771	1.62707e-05	5.23761e-06	0.999846	0.999119	1.01087	0.868764	1.0208	1.10347	1.00261	0.681325	0.603241	1.07957	0.804715	At1g04540	1	0	251.765	2890.2	5550.01	0	0	0	0	0	0	0	0	4.5363	52.0755	100				0.520755	0.045363	0	1.92029	93	82484.6	83055.6	75598	66670.6	73217.2	80076.9	76558.9	89150
264655_at	AT1G09070	(AT)SRC2/SRC2 (SOYBEAN GENE REGULATED BY COLD-2); protein binding	-1.65804	3.24894e-05	3.16093e-05	0.999321	0.99615	0.859008	0.849238	1.07525	1.04936	1.03251	0.740433	0.603123	0.885834	0.760136	At1g09070	3	376.149	537.089	1039.04	1365.04	692.68	1292.02	568.58	841.17	2457.61	557.436	3175.38	27.556	39.3462	76.1185	100				0.761185	0.393462	0.27556	1.31374	716	13030	11501.8	13213.4	11039.4	13831.6	21886.4	18108.1	16749.9
258720_at	AT3G09550	ankyrin repeat family protein	-1.65809	0.0001112	0.000148262	0.997579	0.986546	0.850647	0.875336	0.784105	0.878067	0.895068	0.64606	0.603104	1.06467	0.944972	At3g09550	3	167.475	232.838	549.508	549.642	0	0	0	0	0	0	0	30.4697	42.3618	99.9756	100				0.999756	0.423618	0.304697	1.00024	1532	2540.3	2424.5	2443.4	2665.5	1978.7	1609.6	2103.8	1914.5
261129_at	AT1G04820	TUA4 (tubulin alpha-4 chain)	-1.65835	2.76106e-05	3.10927e-05	0.99933	0.996201	1.01487	0.918446	0.982231	0.857547	1.01375	0.676326	0.603008	0.849242	0.844982	At1g04820	3	872.129	844.479	1174.89	2131.8	1158.92	382.75	1789.9	1128.34	1219.24	2076.26	811.7	40.9104	39.6134	55.1126	100				0.551126	0.396134	0.409104	1.81447	426	16594.5	17343	15212.9	15500.2	11112.1	11812.2	11207	8807.3
248129_at	AT5G54780	RAB GTPase activator	-1.6644	8.78532e-05	2.30967e-05	0.999475	0.997021	1.05346	0.933152	1.1566	1.07625	1.11227	0.622276	0.600819	0.799624	0.826926	At5g54780	1	72.4324	129.315	1314.85	2658.45	79.91	81.72	72.54	85.5537	129.846	299.62	143.72	2.72461	4.86429	49.4592	100				0.494592	0.0486429	0.0272461	2.02187	301	31837.1	33992.5	33460	24851.9	32599.8	29965.4	27123.7	31095.1
253631_at	AT4G30440	GAE1 (UDP-D-GLUCURONATE 4-EPIMERASE 1); UDP-glucuronate 4-epimerase/ catalytic	-1.66584	6.99013e-06	2.76446e-06	0.999909	0.999479	0.934808	0.870469	1.03504	1.06727	0.850919	0.697622	0.600299	0.857582	0.77472	At4g30440	1	0	72.2074	1305.2	2491.72	1863.62	1155.84	1452.51	1720.56	739.528	1253.46	1968.96	0	2.8979	52.3818	100				0.523818	0.028979	0	1.90906	347	21707.4	23820.1	23850.8	18543.2	24649.9	28712.8	27734.6	27289.8
262280_at	AT1G68580	agenet domain-containing protein / bromo-adjacent homology (BAH) domain-containing protein	-1.66608	0.000855274	0.000511318	0.993343	0.964369	0.918374	0.948149	0.911598	1.04746	0.870964	1.14887	0.600212	1.15893	0.951881	At1g68580	3	246.605	235.273	317.798	511.782	233.47	227.44	266.52	360.51	357.339	344.299	442.81	48.1855	45.9713	62.0965	100				0.620965	0.459713	0.481855	1.6104	1679	1963.6	1793.1	1943.2	1935.3	1861.9	1972.1	2416.7	1988.7
257850_at	AT3G13065	leucine-rich repeat transmembrane protein kinase, putative	-1.67105	2.46477e-06	2.32229e-06	0.999921	0.999549	0.921135	0.850425	0.930798	0.913792	0.889312	0.777014	0.598426	1.12401	0.804402	At3g13065	2	0	126.583	1214.13	1763.95	0	0	0	0	0	0	0	0	7.1761	68.8305	100				0.688305	0.071761	0	1.45285	375	24401.9	25515.9	24141.1	21944.8	17881.9	19741.7	17127.9	19808.3
255872_at	AT2G30360	CIPK11 (SNF1-RELATED PROTEIN KINASE 3.22, SOS3-INTERACTING PROTEIN 4); kinase	-1.67402	0.00037315	0.000466496	0.993822	0.966803	0.935499	0.908378	0.901157	1.07986	0.905076	0.560421	0.597363	0.849353	0.746175	At2g30360	2	0	0	546.354	840.825	205.22	141.36	169.95	468.118	602.83	633.222	181.72	0	0	64.9783	100				0.649783	0	0	1.53898	1226	3618.9	3621.3	3721	3309.3	3825.2	3809.4	4910.2	4238.4
247804_at	AT5G58170	glycerophosphoryl diester phosphodiesterase family protein	-1.67792	3.68275e-06	1.84227e-06	0.999935	0.999627	0.96105	0.878723	0.988397	1.07266	1.00432	0.659671	0.595976	0.982605	0.913536	At5g58170	1	55.2281	176.58	2092.43	4880.22	0	0	0	14.9033	0	24.7455	0	1.13167	3.61828	42.8757	100				0.428757	0.0361828	0.0113167	2.33232	79	88866.7	85206.2	83804.2	75357	89835.8	88284	95886.2	97418.3
245283_at	AT4G13980	AT-HSFA5 (Arabidopsis thaliana heat shock transcription factor A5); DNA binding / transcription factor	-1.68054	0.000581489	0.000249359	0.996294	0.979657	0.935933	0.653552	0.78216	0.836657	0.774802	0.44002	0.595047	0.764088	0.911183	At4g13980	17	0	0	0	651.418	0	0	0	0	127.32	98.2806	0	0	0	0	100				0	0	0		1729	2204.5	1770.5	1401.7	1374	1807.3	1828.1	1791.1	2097.6
264344_at	AT1G11910	aspartyl protease family protein	-1.68081	0.000200845	6.24667e-05	0.99881	0.993297	0.824857	0.789359	0.94549	0.827397	0.884615	0.881677	0.594951	1.14855	0.872126	At1g11910	25	1093.46	1171.23	457.924	678.587	1166.56	4002.91	2564.43	4105.66	4311.19	4628.85	2715.65	93.3604	100	39.0977	57.9379				0.67482	1.72598	1.61139	1.48188	907	7385.6	5276.2	6762.9	5354	7182.1	8531.1	7176.2	6574.4
258278_at	no_match	no_match	-1.68141	1.29292e-06	1.21646e-06	0.999954	0.999735	1.01307	0.917042	1.08018	1.05589	1.04248	0.696572	0.594739	0.915966	0.891262																									148	46562.6	54658.8	46167.7	45458.6	48597.8	44350.1	45894.3	44963.6
248629_at	AT5G48970	mitochondrial substrate carrier family protein	-1.68391	6.87922e-05	5.76731e-05	0.998885	0.993718	0.855266	0.911106	1.26282	1.18438	1.2552	0.661985	0.593857	0.954929	0.950683	At5g48970	3	282.02	250.084	526.301	1079.08	192.49	258.9	0	271.138	257.203	306.167	360.96	26.1352	23.1757	48.7731	100				0.487731	0.231757	0.261352	2.05031	1203	3539.5	3107.8	3551.7	3529.6	4682.1	4582.7	4256.5	4432.8
247170_at	AT5G65530	protein kinase, putative	-1.6841	2.79881e-06	3.37711e-06	0.999892	0.999386	0.975341	0.919037	0.996712	1.12941	0.981204	0.680708	0.593788	0.93025	0.80369	At5g65530	1	0	0	2148.28	5805.08	134.72	0	0	359.724	424.349	736.995	0	0	0	37.0069	100				0.370069	0	0	2.7022	144	56289	54715.1	54884.6	49711.5	49758	60363.5	57458.5	67324.1
250877_at	AT5G04040	SDP1 (SUGAR-DEPENDENT1); triacylglycerol lipase	-1.68474	0.000893588	0.000325873	0.995389	0.97489	0.790227	0.731031	0.906564	0.837389	0.787997	0.60508	0.593562	0.791524	0.925552	At5g04040	3	150.817	184.983	238.101	501.032	287.51	247.63	202.71	262.741	263.336	162.054	188.38	30.1013	36.9204	47.522	100				0.47522	0.369204	0.301013	2.10429	1719	2796.3	2733	2915.3	2199.8	3831	4729.5	4369.1	3538.2
260011_at	AT1G68110	epsin N-terminal homology (ENTH) domain-containing protein / clathrin assembly protein-related	-1.69126	5.33083e-06	2.89791e-06	0.999905	0.999459	1.05298	0.877635	1.16308	1.11283	1.03102	0.744358	0.591276	1.06722	0.85786	At1g68110	1	205.7	355.01	2968.7	5079.48	0	158.82	0	0	0	0	0	4.04961	6.98908	58.4448	100				0.584448	0.0698908	0.0404961	1.71102	101	74873.6	70868.6	66694	54778.9	75988.4	70534.7	70364	69829.5
262817_at	AT1G11770	FAD-binding domain-containing protein	-1.69484	2.80352e-06	1.55532e-06	0.999943	0.999676	1.03658	1.012	1.04628	1.0968	1.01054	0.623972	0.590027	0.97584	0.812901	At1g11770	1	68.1676	137.573	1450.24	3234.74	0	0	0	0	46.1568	98.746	0	2.10736	4.25298	44.8333	100				0.448333	0.0425298	0.0210736	2.23049	131	48869.9	52504.4	51497	47473.6	46066.8	46910.5	51720.2	45746.1
250479_at	AT5G10260	AtRABH1e (Arabidopsis Rab GTPase homolog H1e); GTP binding	-1.69776	4.53848e-05	0.000106491	0.998155	0.989684	1.16406	1.19443	0.955769	0.872111	0.80374	0.814335	0.589011	1.04445	0.905896	At5g10260	3	390.325	640.072	1425.83	1310.09	0	0	0	0	129.805	179.058	0	27.3752	44.8912	100	91.8823				1.08835	0.488573	0.297938	0.918823	743	6681.8	6705.2	6045.3	7691	8088.5	7590.7	6920.8	7386
250692_at	AT5G06560	similar to unknown protein [Arabidopsis thaliana] (TAIR:AT3G11850.2); similar to expressed protein [Oryza sativa (japonica cultivar-group)] (GB:ABA98276.1); similar to Os11g0575900 [Oryza sativa (japonica cultivar-group)] (GB:NP_001068136.1); similar to O	-1.69809	1.02869e-05	9.04198e-06	0.999758	0.998619	0.856836	0.938937	0.956849	1.01429	0.897095	0.683663	0.588896	0.987334	0.985097	At5g06560	3	252.407	262.163	536.428	928.298	241.65	193.87	202.9	414.875	307.643	389.001	256.21	27.1904	28.2412	57.7863	100				0.577863	0.282412	0.271904	1.73051	587	12643.3	9917.2	12163.7	12558.5	12718.1	12778.1	13071.1	13955.6
246392_at	AT1G58120	similar to unknown protein [Arabidopsis thaliana] (TAIR:AT5G01710.1); similar to conserved hypothetical protein [Medicago truncatula] (GB:ABE93079.1)	-1.69966	7.15374e-06	3.88211e-06	0.999879	0.999311	1.01962	1.0086	1.08353	1.21917	1.12732	0.668793	0.588352	1.06453	0.856749	At1g58120	1	0	0	3010.61	5521.06	0	0	0	0	0	0	0	0	0	54.5297	100				0.545297	0	0	1.83386	118	65673.8	61615.3	63196.3	62717.9	66417	73972.7	71547.8	86416.2
257804_at	AT3G18810	protein kinase family protein	-1.69979	1.27864e-05	4.23104e-06	0.99987	0.999261	1.01558	0.985649	0.937467	0.973046	0.863636	0.555595	0.588307	0.99424	0.873998	At3g18810	1	102.095	95.0862	754.537	2089.8	81.8	66.62	79.09	66.2664	49.6724	70.0269	56.93	4.88541	4.55002	36.1058	100				0.361058	0.0455002	0.0488541	2.76964	304	26273.1	28315.5	25131.7	27848.3	22344	23398.3	22790	24688.3
246065_at	AT5G19360	CPK34 (calcium-dependent protein kinase 34); calcium- and calmodulin-dependent protein kinase/ kinase	-1.70316	2.49649e-05	5.74206e-05	0.998889	0.99374	0.850958	0.842627	0.972095	1.08346	0.987102	0.618989	0.587145	0.893028	0.762679	At5g19360	1	0	44.8385	853.355	2147.95	0	0	0	0	0	0	0	0	2.0875	39.7288	100				0.397288	0.020875	0	2.51706	389	13170.4	13499.9	12995.4	13413.8	15449.9	12105.2	12971.7	17740.3
248575_at	AT5G49840	ATP-dependent Clp protease ATP-binding subunit ClpX, putative	-1.70793	0.000280108	0.00033378	0.995297	0.974414	0.89523	0.907655	0.947385	0.957852	0.878894	0.687437	0.585503	0.994953	0.936658	At5g49840	3	187.315	245.642	342.792	558.018	251.43	433.68	301.56	325.325	242.575	158.505	334.7	33.5679	44.0204	61.4303	100				0.614303	0.440204	0.335679	1.62786	1978	1205.6	1395.4	1298.4	1338.7	1379.8	1317.5	1402.6	1324.5
267587_at	AT2G42080	DNAJ heat shock N-terminal domain-containing protein	-1.70999	6.6517e-05	6.19801e-05	0.998818	0.99334	1.07037	0.948614	0.863163	1.03713	0.8922	0.771164	0.584797	0.933763	1.03574	At2g42080	6	456.041	490.438	1302.29	729.567	172.34	0	159.3	0	213.489	181.574	254.09	35.0184	37.6597	100	56.0219				1.78502	0.672232	0.625084	0.560219	1359	3006.7	3363.1	2750.7	2894.5	1717.4	2025.1	2629.4	1867.4
261830_at	AT1G10620	protein kinase family protein	-1.71297	0.000139063	0.000128838	0.997843	0.987977	0.898503	0.794705	1.01816	1.02088	1.00953	0.616737	0.58378	1.07375	0.934697	At1g10620	1	0	0	757.315	1592.08	0	0	0	0	0	0	0	0	0	47.5676	100				0.475676	0	0	2.10227	531	18631.3	15239.1	15950.9	14006.7	16744.3	18561.5	17441.3	17958.9
266703_at	AT2G19880	ceramide glucosyltransferase, putative	-1.71528	3.07303e-05	9.93053e-06	0.999738	0.998509	0.954245	0.866102	0.861504	0.825684	0.814232	0.723528	0.582996	1.18131	0.888624	At2g19880	1	350.19	345.057	904.651	1944.18	222.97	199.44	177.02	0	307.125	571.553	1204.43	18.0121	17.7482	46.5311	100				0.465311	0.177482	0.180121	2.1491	349	22331.5	21713.4	21490.4	18486.1	19519.2	22124.8	19884.2	20028.3
265461_at	AT2G46500	phosphatidylinositol 3- and 4-kinase family protein / ubiquitin family protein	-1.71919	2.83031e-06	3.25559e-06	0.999896	0.999404	0.945946	0.840062	1.04524	1.1267	1.12308	0.671323	0.581669	0.967724	0.831808	At2g46500	1	642.314	613.64	2740.13	5836.99	406.98	395.95	359.48	622.929	692.303	821.689	2016.1	11.0042	10.513	46.9442	100				0.469442	0.10513	0.110042	2.13019	242	41726.7	36278.5	35594	33679.7	39618.9	43456.5	44560.4	44989.7
262389_at	AT1G49270	protein kinase family protein	-1.72246	2.34125e-05	2.00926e-05	0.999532	0.997342	0.939862	0.749954	1.07828	1.06641	1.21973	0.702003	0.580565	1.05135	0.874868	At1g49270	1	0	0	936.938	3010.95	0	0	0	0	0	0	0	0	0	31.1177	100				0.311177	0	0	3.2136	427	26555.9	17491.4	18514.5	16632.6	18718.2	20835.9	19562.3	19556.3
257202_at	AT3G23750	leucine-rich repeat family protein / protein kinase family protein	-1.72428	0.00178962	0.000797806	0.990451	0.950002	0.99868	0.94059	0.66188	0.909922	0.613933	0.92406	0.579951	1.16281	0.894139	At3g23750	25	358.308	520.384	281.604	235.012	821.24	274.07	514.21	297.519	488.784	746.684	577.08	68.8546	100	54.1148	45.1612				1.19826	2.21429	1.52464	0.834545	2733	1211.3	831.1	996.4	927.2	641.6	1031.5	1204.4	1095.7
259626_at	AT1G42990	ATBZIP60 (BASIC REGION/LEUCINE ZIPPER MOTIF 60); DNA binding / transcription factor	-1.72859	0.000198421	0.000150484	0.99755	0.986385	0.977265	1.02103	0.868944	0.910302	0.711073	0.745007	0.578505	1.10284	0.988697	At1g42990	3	590.595	550.879	730.197	1098.93	378.43	680.82	630	1411.61	693.455	752.253	2773.04	53.7428	50.1287	66.4462	100				0.664462	0.501287	0.537428	1.50498	1907	1676	1754.2	1683	1900.8	1852.5	2042.8	2130	1950.7
258337_at	AT3G16040	similar to unknown protein [Arabidopsis thaliana] (TAIR:AT1G15270.1); similar to conserved hypothetical protein [Medicago truncatula] (GB:ABE77733.1)	-1.73397	3.38928e-06	3.80796e-06	0.999881	0.999322	1.11812	0.970673	1.14004	1.08731	1.12199	0.679596	0.576711	0.947431	0.704505	At3g16040	1	47.6997	156.35	2127.01	4307.45	0	0	0	0	0	0	0	1.10738	3.62975	49.3797	100				0.493797	0.0362975	0.0110738	2.02512	191	46274	45989.9	42653.4	37443.5	57053.9	59977.2	61626.3	49991.7
260999_at	AT1G26580	similar to myb family transcription factor / ELM2 domain-containing protein [Arabidopsis thaliana] (TAIR:AT2G03470.1); similar to Os03g0425800 [Oryza sativa (japonica cultivar-group)] (GB:NP_001050406.1); similar to expressed protein [Oryza sativa (japoni	-1.73555	0.000212062	0.000206712	0.996822	0.982465	1.07383	0.845214	1.03997	1.12662	1.17256	0.636962	0.576187	0.910282	0.946225	At1g26580	3	271.915	279.111	520.928	586.184	334.59	334.32	400.39	690.277	434.454	294.08	204.1	46.3873	47.6149	88.8675	100				0.888675	0.476149	0.463873	1.12527	1558	2283.5	2023.3	1647.9	1742	2085.1	1887.8	2040.2	2263.7
251094_at	AT5G01350	similar to Os04g0508100 [Oryza sativa (japonica cultivar-group)] (GB:NP_001053268.1)	-1.73632	0.000106468	6.16883e-05	0.998822	0.993365	1.1345	1.17198	1.06502	0.901292	1.02048	0.78019	0.575929	0.883609	0.849982	At5g01350	3	1122.97	1009.58	1112.53	1891.08	0	0	614.83	1296.02	1125.08	495.193	1196.77	59.3826	53.3866	58.8306	100				0.588306	0.533866	0.593826	1.6998	728	8906.4	8187.5	9388.8	8269.8	11044.4	11011.6	10890.8	7774.5
253373_at	AT4G33150	LKR (SACCHAROPINE DEHYDROGENASE)	-1.73902	0.000310813	0.000171584	0.997271	0.98488	0.852941	0.792059	0.835619	0.852313	0.726636	0.888033	0.575036	1.11869	0.916481	At4g33150	15	159.04	0	0	452.17	692.84	407.68	197.5	1491.1	515.622	285.787	456.51	35.1725	0	0	100				0	0	0.351725		1656	2925	2669.1	2851.1	2343.7	1852.1	2157.2	2300	1789.4
253919_at	AT4G27350	similar to unknown protein [Arabidopsis thaliana] (TAIR:AT5G54240.1); similar to membrane lipoprotein lipid attachment site-containing protein -like [Oryza sativa (japonica cultivar-group)] (GB:BAC84042.1); contains InterPro domain Protein of unknown func	-1.74171	5.53455e-06	1.81097e-06	0.999936	0.999633	0.90968	0.844249	1.00661	0.970418	1.00058	0.638508	0.574149	0.875623	0.875861	At4g27350	1	102.828	196.941	1570.33	3930.87	153.74	86.2	71.7	196.218	360.697	439.58	374.19	2.6159	5.01012	39.9487	100				0.399487	0.0501012	0.026159	2.50321	288	30425	28770.6	28798.4	26139.4	31377.5	31721.2	27702	33127.8
257065_at	AT3G18220	phosphatidic acid phosphatase family protein / PAP2 family protein	-1.7523	3.81039e-06	6.54753e-06	0.999814	0.998941	1.0413	1.00352	1.0943	0.972094	1.05078	0.583784	0.570679	0.871831	0.791585	At3g18220	1	197.225	398.95	1743.63	3289.99	0	0	0	0	0	0	0	5.99469	12.1262	52.998	100				0.52998	0.121262	0.0599469	1.88687	241	34291.7	31889.8	31157.7	32622.7	32062.7	35342.3	31959.2	27918.3
245159_at	AT2G33100	ATCSLD1 (Cellulose synthase-like D1); cellulose synthase/ transferase, transferring glycosyl groups	-1.75287	3.76055e-06	2.73724e-06	0.99991	0.999483	0.906555	0.842562	0.816892	1.07505	0.640875	0.396599	0.570492	1.04194	0.890805	At2g33100	1	0	166.644	1660.26	3860.26	0	0	0	0	0	0	0	0	4.31691	43.0088	100				0.430088	0.0431691	0	2.3251	203	50322.8	43073.1	47326.7	39476.5	49509.6	45874.5	60899.2	64629.1
253174_at	AT4G35090	CAT2 (CATALASE 2); catalase	-1.75643	0.000370978	0.000336623	0.995265	0.974244	0.884024	1.18036	0.735377	1.01369	0.796236	0.495961	0.569338	1.04518	0.823145	At4g35090	1	0	0	344.728	721.899	3383.93	3526.15	2501.58	1627.75	1467.2	3826.53	0	0	0	47.753	100				0.47753	0	0	2.09411	2118	1224.1	1548.2	1675.2	2026.4	1859.1	1868.6	2175.2	2963.3
246751_at	AT5G27870	pectinesterase family protein	-1.75786	1.45664e-06	6.2352e-07	0.999973	0.999847	1.006	1.04823	0.973446	0.903103	0.919958	0.961647	0.568874	1.12262	0.928033	At5g27870	2	0	0	2020.9	2814.22	0	0	0	0	0	0	0	0	0	71.8105	100				0.718105	0	0	1.39255	135	46122.3	53798	48640.6	55474.7	31636.5	25852	24440.9	28893.4
260161_at	AT1G79860	ATROPGEF12/MEE64/ROPGEF12 (KINASE PARTNER PROTEIN-LIKE, maternal effect embryo arrest 64); Rho guanyl-nucleotide exchange factor	-1.75847	9.86618e-05	2.11422e-05	0.999512	0.997229	0.93737	0.935326	1.08748	0.968335	1.08517	0.665999	0.568677	1.10287	0.727612	At1g79860	2	0	43.2968	1217.81	1980.67	0	0	0	0	25.5094	299.457	0	0	2.18596	61.4846	100				0.614846	0.0218596	0	1.62642	290	27022.7	25259.5	26990.7	25177.5	21551.3	21020.3	18281.1	19626.3
261159_s_at	AT1G34460	[AT1G34460, cyclin, putative];[AT5G06150, CYC1BAT (CYCLIN B 1;2); cyclin-dependent protein kinase regulator]	-1.75897	0.00051098	0.000490695	0.993563	0.965482	0.89915	0.956553	1.14834	0.873758	1.04898	1.03335	0.568514	0.92555	0.794146	At1g34460	6	479.905	378.473	478.443	690.344	142.93	0	109.35	82.2487	209.518	99.8335	243.93	69.5168	54.8238	69.3051	100				0.693051	0.548238	0.695168	1.4429	1596	1884.2	1936.2	2186.9	1877.4	4399.8	4071.6	2890.3	3555.5
264674_at	AT1G09815	DNA polymerase delta subunit 4 family	-1.76433	0.00021267	0.000144783	0.997626	0.986799	1.04156	0.737679	1.04576	0.860219	0.960558	0.767013	0.566786	0.958234	0.900063	At1g09815	6	760.572	541.322	525.098	633.779	293.11	351.63	326.18	238.368	557.654	417.778	939.85	100	71.1729	69.0398	83.3293				0.828518	0.854116	1.20006	1.20697	2177	1600.6	1313.8	1008.3	1055.8	1157.3	1557.7	1160.2	1073.1
249846_at	AT5G23630	(MALE GAMETOGENESIS IMPAIRED ANTHERS); cation-transporting ATPase	-1.76751	6.89923e-05	3.73207e-05	0.999221	0.995591	0.797452	0.857239	0.84843	1.04124	0.913604	0.685842	0.565767	0.810575	0.858074	At5g23630	6	826.932	837.086	744.66	901.851	357.23	593.3	530.04	527.807	658.177	768.413	539.85	91.6926	92.8186	82.5702	100				0.825702	0.928186	0.916926	1.21109	824	5962	5080.8	6219.4	5651.3	4001.8	5077	6065.8	5076.2
260697_at	AT1G32530	zinc finger (C3HC4-type RING finger) family protein	-1.77018	0.000505919	0.000424122	0.994283	0.969163	0.979093	0.891558	0.868157	1.04058	0.92915	0.807671	0.564916	0.817062	0.725207	At1g32530	25	465.957	427.94	334.635	444.69	0	0	0	0	166.794	0	409.78	100	91.8409	71.8167	95.4358				0.752513	0.962331	1.04782	1.32888	2069	1465.5	1517.6	1445.9	1270.5	1409.8	1311.7	1448	1814
264139_at	AT1G78940	protein kinase family protein	-1.78186	4.53399e-06	4.03667e-06	0.999876	0.999289	1.04197	1.15271	1.07164	1.10602	0.998345	0.56067	0.561212	0.891431	0.891643	At1g78940	2	91.4146	143.575	950.807	1198.36	0	0	0	0	0	0	0	7.62831	11.9809	79.3424	100				0.793424	0.119809	0.0762831	1.26036	582	7740.9	7372.2	7531.8	9187.5	7929.2	7802.5	8858.5	7377.9
256580_s_at	AT3G28810	[AT3G28810, similar to unknown protein [Arabidopsis thaliana] (TAIR:AT3G28980.1); similar to unknown protein [Arabidopsis thaliana] (TAIR:AT3G28820.1); similar to hypothetical protein SPBC1711.05 [Schizosaccharomyces pombe 972h-] (GB:NP_595878.1); contain	-1.78268	7.28782e-07	1.97125e-07	0.99999	0.999941	0.988958	0.953528	1.08499	1.00102	1.0152	0.492165	0.560953	0.880762	0.930721	At3g28810	2	145.663	868.045	5451.54	4754.3	0	0	0	0	0	0	0	2.67196	15.9229	100	87.2101				1.14666	0.182581	0.0306382	0.872101	105	51763.2	64622	56076.3	56139.3	50950.6	41623.9	40387.9	45021.5
253950_at	AT4G26910	2-oxoacid dehydrogenase family protein	-1.7863	0.000262451	0.000175981	0.997214	0.984572	0.878925	0.856046	0.83857	0.908383	0.834487	0.691456	0.559817	0.999779	0.885942	At4g26910	5	754.902	851.91	916.327	535.649	324.82	516.12	636.21	353.799	1021.53	1483.12	1241.85	82.3835	92.9702	100	58.4562				1.71068	1.59043	1.40932	0.584562	1654	1686.4	1851.8	1704.6	1741.5	1540.8	1355.2	1589.8	1547.3
[truncated: 381 more rows]
[truncated: 105 more columns]

## Sheet: Sample purity
Assessment of sample purity
1. Pollen samples were not contaminated with sporophytic tissues
Using the Biomarker tool in Genevestigator [49] we defined marker genes for sporophytic tissues that could accidentally have contaminated our pollen samples.
[truncated: 145 more rows]

## Sheet: Figures
AtMIKC* complexes regulate a transcriptional switch during pollen maturation
[truncated: 50 more rows]

[truncated: 3 more sheets: Functions, Binding sites, Putative target gene categories]
